# Supplementary material for: The dynamics of the inflammatory response during BBN-induced bladder carcinogenesis in mice
Source: J Transl Med. 2019 Nov 28;17:394. doi: 10.1186/s12967-019-02146-5 (PMC6883615; doi:10.1186/s12967-019-02146-5)
Supplement: Supplementary file 4 — Additional file 4. Table S1. Analysis of the leading edge subset of genes involved in innate and adaptive immunity. [file 12967_2019_2146_MOESM4_ESM.xlsx]

## Sheet: Sheet1
Analysis of the leading edge subset of genes involved in innate and adaptive immunity performed by Enrichr Ref: (Chen EY, Tan CM, Kou Y, et al. Enrichr: interactive and collaborative HTML5 gene list enrichment analysis tool. BMC Bioinformatics. 2013;14:128. Published 2013 Apr 15. doi:10.1186/1471-2105-14-128)									Term	Overlap	P-value	Adjusted P-value	Old P-value	Old Adjusted P-value	Z-score	Combined Score	Genes
Term	Overlap	P-value	Adjusted P-value	Old P-value	Old Adjusted P-value	Z-score	Combined Score	Genes
non-membrane spanning protein tyrosine kinase activity (GO:0004715)	18/44	0.00000000000000000000091989711894054424418369663331681564001973190477062284849986417700762331151054240763187408447265625	0.000000000000000000281488518395806523673883479269665483846210286415065915562039311481612458010204136371612548828125	0.000000000000000073925898288114272362272004256694467090940342340020519085186379015794955193996429443359375	0.00000000000002262132487616296837823517140512650153272148668970320528615047805942595005035400390625	-1.7414210671509527	84.35057122641672	BLK;LYN;ITK;YES1;SYK;TXK;MATK;PTK6;BMX;FGR;ZAP70;HCK;TEC;FES;LCK;BTK;ABL2;FRK
CCR chemokine receptor binding (GO:0048020)	15/39	0.00000000000000000755696087387598140617081830468685804203355534905579837801070652858470566570758819580078125	0.000000000000001156215013703025099677352802264696712418969221959630377938310630270279943943023681640625	0.0000000000000627903680261682327019999792212913162429803459740895732466015033423900604248046875	0.00000000000960692630800373904804791954526526037531908297495419901679269969463348388671875	-1.9103135919686733	75.31232256918362	CCL22;CCL11;CCL20;DEFB1;CXCL13;CX3CL1;CCL8;CCL7;CCL5;CCL4;CCL3;XCL1;CCL2;CCL1;CCL17
chemokine activity (GO:0008009)	15/47	0.0000000000000002024044475886744573517071630897083398840786256332735515428566941409371793270111083984375	0.000000000000018475933765428221857524137087427159944238823363615864536768640391528606414794921875	0.000000000000588045208026676380793782859297143985450283254490244644330232404172420501708984375	0.00000000004745275202693229036259815872551663662459731085618841461837291717529296875	-1.7047426751222454	61.603030955353766	CCL22;CCL11;CCL20;CXCL13;CX3CL1;CXCL16;CCL8;CCL7;CCL5;CCL4;CCL3;XCL1;CCL2;CCL1;CCL17
Toll-like receptor binding (GO:0035325)	7/10	0.0000000000211495208200686462604866587856257040788088286120682823820970952510833740234375	0.0000000009245361958487151236526918133000647881392097815478336997330188751220703125	0.000000016160372753730564035071212767961934542171320572379045188426971435546875	0.0000007064391518059360291860774259953270615142173483036458492279052734375	-2.2749511742918314	55.9169436905212	TLR1;UNC93B1;TLR6;S100A9;S100A8;TIRAP;TLR2
chemokine receptor binding (GO:0042379)	15/50	0.0000000000000005816525442545017238549489874140404959856179875447856897352494343067519366741180419921875	0.000000000000035597135708375509010353906263241812436511936346139606257565901614725589752197265625	0.00000000000124435630580998560413755840925204782855019447485034334022202529013156890869140625	0.0000000000761546059155711221236134857368580731995511001741760992445051670074462890625	-1.4616236904273234	51.27472140409951	CCL22;CCL11;CCL20;CXCL13;CX3CL1;CXCL16;CCL8;CCL7;CCL5;CCL4;CCL3;XCL1;CCL2;CCL1;CCL17
cytokine activity (GO:0005125)	23/156	0.0000000000000002415154740578852665739094796079105169559812457159841958542756401584483683109283447265625	0.000000000000018475933765428221857524137087427159944238823363615864536768640391528606414794921875	0.0000000000006202974121167619444053728736324765900833622112031662254594266414642333984375	0.00000000004745275202693229036259815872551663662459731085618841461837291717529296875	-1.2240587675072925	44.016661364713976	EDN1;TGFB1;CCL22;CCL11;CCL20;IL18;CXCL13;CX3CL1;CXCL16;IL6;CCL8;IFNG;CCL7;IFNE;CCL5;CCL4;IFNK;CCL3;XCL1;IL12B;CCL2;CCL1;CCL17
interleukin-6 receptor binding (GO:0005138)	4/8	0.00000358379895873327698006664300545143220233512693084776401519775390625	0.00007833160581231305417439225724507423365139402449131011962890625	0.000061755213699851563952623878517300681778579019010066986083984375	0.0013497925280110414057721524017097181058488786220550537109375	-3.501907436361353	43.91072256563362	PYCARD;IL6;ADAM17;ERAP1
peptidoglycan binding (GO:0042834)	7/17	0.000000003126010651355631402256098720355941000814681274277972988784313201904296875	0.0000000935059394971929287389259444381039987348458453197963535785675048828125	0.0000002559535268910839987641938318707612864955081022344529628753662109375	0.000007832177922867169790437091858592566495644859969615936279296875	-2.1885690686487895	42.859860296918114	PGLYRP4;PGLYRP3;PGLYRP2;NLRP3;NOD2;PGLYRP1;TLR2
protein homodimerization activity (GO:0042803)	32/665	0.0000000112257270723850051497851474323862175364041604552767239511013031005859375	0.00000028625604034581761725745084612437807436435832642018795013427734375	0.000005157043246970908435193418906106188615012797527015209197998046875	0.000131504602797758167638531023868608826887793838977813720703125	-2.1112284364100318	38.64615820453451	CSF1R;SP100;CAMK2A;NLRC4;CORO1A;TRIM8;PYCARD;CD79B;CD79A;KYNU;CCL5;GBP1;KLRG1;FCER1G;CADM1;GCH1;STAT1;SLC11A1;CARD9;CRTAM;TAP1;TMEM173;MID1;FOXP3;TIRAP;PML;BST2;CD4;TLR9;XCL1;PADI4;MASP1
double-stranded RNA binding (GO:0003725)	11/60	0.0000000015822105862692754377760049751505504189719175656136940233409404754638671875	0.0000000537951599331553603348908001134665024522973908460699021816253662109375	0.0000001120498819064176919178975788855823214618112615426070988178253173828125	0.0000038096959848182016046178564872004557173568173311650753021240234375	-1.905625729931179	38.6164437215185	IFIH1;DDX58;OAS2;OAS3;DHX58;RFTN1;TLR8;EIF2AK2;TLR7;DDX60;TLR3
cytokine receptor activity (GO:0004896)	12/74	0.000000001248894377540516883804835605235698803294752678993972949683666229248046875	0.00000004777020994092477008175192591636626371354168441030196845531463623046875	0.00000009745330802221576650595032294266406580618422594852745532989501953125	0.000003727589031849753002678150848314686527373851276934146881103515625	-1.8013325366553072	36.929131258529466	IFNAR2;CD74;IL1RL2;CD4;IFNGR1;IFNGR2;EBI3;IL31RA;IL12RB1;IL13RA2;CD44;IFNAR1
cytokine receptor binding (GO:0005126)	15/138	0.000000003361324622448111782270710541273804616846376802641316317021846771240234375	0.0000000935059394971929287389259444381039987348458453197963535785675048828125	0.0000002913059121222048576706751578380139022783623659051954746246337890625	0.00000810360082812679050480279829837826355287688784301280975341796875	-1.8515567284184595	36.12559502971342	TNFSF18;TGFB1;ERAP1;IL27;PYCARD;IL6;ADAM17;IL23A;IFNE;CCL5;TLR9;IFNK;XCL1;IL12B;IL12RB1
protein tyrosine kinase activity (GO:0004713)	19/148	0.00000000000132010486011474915395703018945101924787322023036040263832546770572662353515625	0.0000000000673253478658522084673956735546341591247543334475267329253256320953369140625	0.00000000058117987876870126698531344804597720266059468485764227807521820068359375	0.000000029640173817203763789070373297317162464281636857776902616024017333984375	-1.207188391196572	33.020598223996856	BLK;LYN;CSF1R;ITK;YES1;SYK;TXK;MATK;PTK6;BMX;FGR;ZAP70;HCK;TEC;FES;LCK;BTK;ABL2;FRK
phospholipase activator activity (GO:0016004)	3/7	0.000118605595511414127376896565646546832795138470828533172607421875	0.00157797009680403130769954511691821608110330998897552490234375	0.000794598506167555119518441930637209225096739828586578369140625	0.010571614908142255850886925827580853365361690521240234375	-3.2651096780450026	29.51563446244342	CCL8;CCL5;CCL3
superoxide-generating NADPH oxidase activity (GO:0016175)	3/8	0.00018761867343458342601535127069922737064189277589321136474609375	0.0022081274642685587601687036141129283350892364978790283203125	0.00107689464561644171643195466714360009063966572284698486328125	0.013181190462345247771391854030298418365418910980224609375	-3.0352154109958946	26.045483890996916	NCF1;CYBB;CYBA
phosphotyrosine residue binding (GO:0001784)	6/30	0.0000053225774315202557403193216190029346535084187053143978118896484375	0.000101794293377824890292453197115918328563566319644451141357421875	0.00006159951170838339341677414306985838265973143279552459716796875	0.0013497925280110414057721524017097181058488786220550537109375	-1.9869842748116948	24.129048637391872	FGR;HCK;YES1;SYK;LCK;ABL2
lipase activator activity (GO:0060229)	3/8	0.00018761867343458342601535127069922737064189277589321136474609375	0.0022081274642685587601687036141129283350892364978790283203125	0.00107689464561644171643195466714360009063966572284698486328125	0.013181190462345247771391854030298418365418910980224609375	-2.756988872346226	23.65799442181618	CCL8;CCL5;CCL3
protein phosphorylated amino acid binding (GO:0045309)	6/35	0.000013643544042843036006727903963753334437569719739258289337158203125	0.00021973286721631413013523792532311063041561283171176910400390625	0.00013108902094619562911891053058610623338609002530574798583984375	0.0023971269763384830085717336345396688557229936122894287109375	-2.061641538243911	23.095011783074852	FGR;HCK;YES1;SYK;LCK;ABL2
MHC protein binding (GO:0042287)	6/31	0.0000065155944596274416094334840099389083434289204888045787811279296875	0.000117280700273293943887605028653098315771785564720630645751953125	0.00007233465734607052283720862728699785293429158627986907958984375	0.00147562700985983861166894737237953449948690831661224365234375	-1.90784810575685	22.78220968318597	CD74;CD4;CD8A;CLEC7A;TAP1;CD244
RAGE receptor binding (GO:0050786)	3/10	0.00039299053913618270904295481926737920730374753475189208984375	0.004453892776876737513713777616430888883769512176513671875	0.00181350474302859119950237509755197606864385306835174560546875	0.02055305375432403547364401674713008105754852294921875	-2.895411913894952	22.705024047902782	HMGB2;S100A9;S100A8
5'-3' exodeoxyribonuclease activity (GO:0035312)	2/7	0.0046573505530441601518720773356108111329376697540283203125	0.0309815058528589808151121332002730923704802989959716796875	0.012463172029587903100189549832066404633224010467529296875	0.08474956980119774385684650042094290256500244140625	-3.7373145514703014	20.06679495050712	DCLRE1C;EXO1
calcium-dependent protein serine/threonine kinase activity (GO:0009931)	3/12	0.00070428931940353929445908232054307518410496413707733154296875	0.006829916089702258753801888957468690932728350162506103515625	0.00280318255296209233040638508782649296335875988006591796875	0.029940437741112622960226730128852068446576595306396484375	-2.6863180051765556	19.498159252408865	CAMK4;CAMK2A;CCL3
CD4 receptor binding (GO:0042609)	2/7	0.0046573505530441601518720773356108111329376697540283203125	0.0309815058528589808151121332002730923704802989959716796875	0.012463172029587903100189549832066404633224010467529296875	0.08474956980119774385684650042094290256500244140625	-3.601556165847614	19.337866290747776	CD74;LCK
CARD domain binding (GO:0050700)	3/15	0.00140785857050528049987103695883661202969960868358612060546875	0.01164337088039502261793689541491403360851109027862548828125	0.004815111956670232139232634693826184957288205623626708984375	0.04464921996185124142275668646107078529894351959228515625	-2.5878825901573532	16.991223128998143	CARD9;CASP4;NOD2
oxidoreductase activity, acting on NAD(P)H, oxygen as acceptor (GO:0050664)	3/13	0.0009052401351482843548656997967327697551809251308441162109375	0.00814716121633455962747216716479670139960944652557373046875	0.0034007969557232485720288384101195333641953766345977783203125	0.032520120889103561190314195528117124922573566436767578125	-2.4236239996825497	16.983085432677242	NCF1;CYBB;CYBA
serine-type peptidase activity (GO:0008236)	13/221	0.0000383077797456464190397999736159562189641292206943035125732421875	0.0005581990762937049689595969681477072299458086490631103515625	0.0006793504435643189613702741525003148126415908336639404296875	0.0094491470786673449622217191290474147535860538482666015625	-1.6545101379796994	16.826132428024305	C1QB;C1QA;C1S;CFI;GZMB;CTSS;C2;C4B;C3;CTSH;MASP1;CFB;C1QC
endopeptidase activity (GO:0004175)	19/355	0.00000259549734557534328955956913487224113623597077094018459320068359375	0.00006109401444200424145629380046074174970271997153759002685546875	0.0001331737209076935064995528268383395698037929832935333251953125	0.0023971269763384830085717336345396688557229936122894287109375	-1.2807573023545176	16.472757697842322	C1QB;C1QA;C1S;CFI;ERAP1;GZMB;CTSS;PSMB8;MALT1;C2;C4B;C3;ADAM17;CASP4;CTSH;MASP1;CTSC;CFB;C1QC
protein heterodimerization activity (GO:0046982)	15/266	0.00001614176504217679547948001428370190524219651706516742706298828125	0.000246969005145304958299956599176994131994433701038360595703125	0.0004066745504011555771735342279527003483963198959827423095703125	0.00622212062113768060722662767147994600236415863037109375	-1.417516013320185	15.641014212075243	PGLYRP4;PGLYRP3;CEBPG;CYBB;CYBA;CXCL13;MID1;NFKB1;TIRAP;TLR1;IL12B;TLR6;TLR4;TLR2;KLRG1
exodeoxyribonuclease activity, producing 5'-phosphomonoesters (GO:0016895)	2/11	0.011714719433711114071616776755035971291363239288330078125	0.059745069111926681071356171059960615821182727813720703125	0.025655580846024851615627682122067199088633060455322265625	0.137729960331291312325419085027533583343029022216796875	-3.4022331124405936	15.129421580700503	DCLRE1C;EXO1
single-stranded RNA binding (GO:0003727)	6/46	0.000068363953288372213894057149996541511427494697272777557373046875	0.000950880441192813595681354588151634743553586304187774658203125	0.000496498079970397331213416425299556067329831421375274658203125	0.00723468630814007480911431713366255280561745166778564453125	-1.512206211283248	14.503062988196325	IFIH1;DDX58;DHX58;TLR8;TLR7;DDX60
siRNA binding (GO:0035197)	2/10	0.00968190730070735139367599231263739056885242462158203125	0.050772624212153345812925664404247072525322437286376953125	0.021987569138356359566000008953778888098895549774169921875	0.12260548556646071183262591830498422496020793914794921875	-3.126391344107019	14.498628484189135	TLR9;TLR7
1-phosphatidylinositol-4-phosphate 3-kinase activity (GO:0035005)	2/8	0.006147261179566748841296419669788519968278706073760986328125	0.036702573613354605441827516187913715839385986328125	0.0153803154100183754604547203825859469361603260040283203125	0.09804951073886714052463275947957299649715423583984375	-2.846121419523504	14.491734847243105	PIK3CD;PIK3CG
serine-type endopeptidase activity (GO:0004252)	13/197	0.000011391126827972706476500321104428081753212609328329563140869140625	0.000193649156075536015182703142301079424214549362659454345703125	0.00024119568996166748132969903650746346102096140384674072265625	0.00410032672934834696576444912352599203586578369140625	-1.2713561324343083	14.471434750568157	C1QB;C1QA;C1S;CFI;GZMB;CTSS;C2;C4B;C3;CTSH;MASP1;CFB;C1QC
MHC class II protein binding (GO:0042289)	2/7	0.0046573505530441601518720773356108111329376697540283203125	0.0309815058528589808151121332002730923704802989959716796875	0.012463172029587903100189549832066404633224010467529296875	0.08474956980119774385684650042094290256500244140625	-2.6344748142180876	14.14530812730008	CD74;CD4
growth factor receptor binding (GO:0070851)	7/93	0.0005644726464348400092607693778745669987984001636505126953125	0.005956159648588311462946709440302583971060812473297119140625	0.003380074470105351620852207616962914471514523029327392578125	0.032520120889103561190314195528117124922573566436767578125	-1.8463292316138793	13.809838521252928	PYCARD;IL6;ADAM17;ERAP1;TLR9;IL12B;IL12RB1
four-way junction DNA binding (GO:0000400)	3/17	0.0020569388266365473162677890428540194989182054996490478515625	0.015735582023769588422279497308409190736711025238037109375	0.006536857436371601264013531107366361538879573345184326171875	0.055563288209158602504178503522780374623835086822509765625	-2.136100526595581	13.215063678654754	MSH6;HMGB2;HMGB3
tau protein binding (GO:0048156)	2/9	0.00782412394869765048799337137097609229385852813720703125	0.04353058051457238397663473961074487306177616119384765625	0.0185588533580428281799523659856276935897767543792724609375	0.10715111561436048426276812506330315954983234405517578125	-2.721815149429279	13.202282792864455	CLU;SNCA
calcium-dependent protein kinase activity (GO:0010857)	2/9	0.00782412394869765048799337137097609229385852813720703125	0.04353058051457238397663473961074487306177616119384765625	0.0185588533580428281799523659856276935897767543792724609375	0.10715111561436048426276812506330315954983234405517578125	-2.7140759154470255	13.164743301743878	CAMK4;CAMK2A
protein kinase activity (GO:0004672)	23/514	0.0000047831995110686857189678973523161431558037293143570423126220703125	0.000097577270025801189005758284888969456005725078284740447998046875	0.0003323065331075348281288095453334108242415823042392730712890625	0.00535188416478450841584635355729915318079292774200439453125	-1.049889812869636	12.861571089159133	BLK;LYN;CSF1R;YES1;SYK;CAMK2A;MATK;EIF2AK2;PTK6;BMX;PIK3CG;FGR;ZAP70;HCK;CCL8;FES;LCK;CCL5;BTK;CCL3;ABL2;CCL2;FRK
SH2 domain binding (GO:0042169)	4/27	0.000714239591079974763844495644349308349774219095706939697265625	0.006829916089702258753801888957468690932728350162506103515625	0.002935337033442414304829082283276875386945903301239013671875	0.029940437741112622960226730128852068446576595306396484375	-1.7655087990766059	12.789861428287274	LAT2;LCK;SIT1;LAX1
MHC protein complex binding (GO:0023023)	3/20	0.0033334412549671913784943289016382550471462309360504150390625	0.0246644238935349868757640479088877327740192413330078125	0.0097286082634414107472853316949112922884523868560791015625	0.074423853215326796206596782212727703154087066650390625	-2.12248909276674	12.10614737233706	CD74;KLRC2;KLRD1
cysteine-type endopeptidase inhibitor activity involved in apoptotic process (GO:0043027)	3/25	0.00635698170427383656144737500426344922743737697601318359375	0.036702573613354605441827516187913715839385986328125	0.0167589616321132985066189036160722025670111179351806640625	0.1025648451885333989341830829289392568171024322509765625	-2.3020365449360396	11.644164909706681	CD27;NLRC4;SNCA
tumor necrosis factor receptor superfamily binding (GO:0032813)	4/27	0.000714239591079974763844495644349308349774219095706939697265625	0.006829916089702258753801888957468690932728350162506103515625	0.002935337033442414304829082283276875386945903301239013671875	0.029940437741112622960226730128852068446576595306396484375	-1.5960629398545452	11.562346130611777	TNFSF18;CD40LG;STAT1;MYD88
cysteine-type endopeptidase inhibitor activity (GO:0004869)	4/52	0.008173515442448577028589085102794342674314975738525390625	0.044662423667665436533003031627231393940746784210205078125	0.02350407106942874191357617519315681420266628265380859375	0.128432959772235621986880005351849831640720367431640625	-2.2547505499796148	10.838261606381728	CD27;NLRC4;SNCA;LTF
double-stranded DNA binding (GO:0003690)	8/100	0.0001507173112428533494865090514025496304384432733058929443359375	0.00192164571834638024661057187358892406336963176727294921875	0.0012246680724781757419739047776374718523584306240081787109375	0.01441340116070468323206110738965435302816331386566162109375	-1.2122496278541977	10.667923510321799	ZBP1;MSH6;EGR1;AIM2;STAT1;HMGB2;HMGB3;DDX60
BMP receptor binding (GO:0070700)	2/13	0.01628254460494804600756424406426958739757537841796875	0.07908664522403337227007824594693374820053577423095703125	0.033667586575120291014773243887248099781572818756103515625	0.1746149405421493217005490805604495108127593994140625	-2.477482414518799	10.20143427257263	PYCARD;TGFB1
kinase activity (GO:0016301)	12/281	0.00137302907874128324490492492060411677812226116657257080078125	0.01164337088039502261793689541491403360851109027862548828125	0.01241850016964643303729598500240172143094241619110107421875	0.08474956980119774385684650042094290256500244140625	-1.5147161533153188	9.983094241204878	LYN;CCL8;SYK;LCK;CCL5;CAMK2A;CCL3;ABL2;PIK3CD;CCL2;EIF2AK2;PIK3CG
DNA secondary structure binding (GO:0000217)	3/25	0.00635698170427383656144737500426344922743737697601318359375	0.036702573613354605441827516187913715839385986328125	0.0167589616321132985066189036160722025670111179351806640625	0.1025648451885333989341830829289392568171024322509765625	-1.9715715299885042	9.972606245965007	MSH6;HMGB2;HMGB3
transmembrane receptor protein serine/threonine kinase binding (GO:0070696)	3/17	0.0020569388266365473162677890428540194989182054996490478515625	0.015735582023769588422279497308409190736711025238037109375	0.006536857436371601264013531107366361538879573345184326171875	0.055563288209158602504178503522780374623835086822509765625	-1.5683766382514541	9.70281917379605	PYCARD;TGFB1;TDGF1
cuprous ion binding (GO:1903136)	1/7	0.10232221336704398761963119568463298492133617401123046875	0.258765266862111265044887886688229627907276153564453125	0.1458607262209570543110004336995189078152179718017578125	0.40850083763703171069181507846224121749401092529296875	-4.0802637054710695	9.301485390247992	SNCA
cysteine-type endopeptidase activity (GO:0004197)	6/82	0.001614531292179271874942525499818657408468425273895263671875	0.013001225668601505691679420806394773535430431365966796875	0.00740355029372781470176079210432362742722034454345703125	0.06069687088925938833749995637845131568610668182373046875	-1.442717950779372	9.274816162774254	PYCARD;CASP4;CTSH;CTSS;CTSC;MALT1
phosphatidylinositol 3-kinase activity (GO:0035004)	6/77	0.00116487602584056560046932293772670163889415562152862548828125	0.01018434468306323066599805571286196936853229999542236328125	0.00558607688427782862750081704916738090105354785919189453125	0.050274691958500462851677781372927711345255374908447265625	-1.3521671186006954	9.1340790187128	CD86;LCK;TRAT1;TLR9;PIK3CD;PIK3CG
phosphatidylinositol-4,5-bisphosphate 3-kinase activity (GO:0046934)	5/69	0.00410235150586120596305494956368420389480888843536376953125	0.02919347815798904732798035865926067344844341278076171875	0.014653178935257409054582211638262378983199596405029296875	0.0954015479614631345395281414312194101512432098388671875	-1.6079859279130744	8.837804107187718	CD86;LCK;TRAT1;PIK3CD;PIK3CG
RNA polymerase II core promoter sequence-specific DNA binding (GO:0000979)	3/28	0.00875455737659401600492259376551373861730098724365234375	0.04699815012697840244104696694193989969789981842041015625	0.022036933680246208189235090912916348315775394439697265625	0.12260548556646071183262591830498422496020793914794921875	-1.8291209689130579	8.666705985950557	STAT1;IRF7;NLRC5
phosphatidylinositol phosphate kinase activity (GO:0016307)	2/16	0.0243074279863571517112941222649169503711163997650146484375	0.10625818519750411528246303305422770790755748748779296875	0.047226570752479817005831108644997584633529186248779296875	0.218959555306951880737642568419687449932098388671875	-2.263135882047047	8.412015640813474	PIK3CD;PIK3CG
MHC class I protein binding (GO:0042288)	2/15	0.021483153497964861677882453250276739709079265594482421875	0.0981170891101081632523772668719175271689891815185546875	0.0425141864423287108021298763560480438172817230224609375	0.2132678860877472992729764200703357346355915069580078125	-2.1390324957818407	8.214924801134119	CD8A;CD244
ubiquitin protein ligase activity involved in ERAD pathway (GO:1904264)	2/14	0.018806447507244750116939258077763952314853668212890625	0.08719352935177111796338778049175743944942951202392578125	0.03799141366390555718535182450068532489240169525146484375	0.19375620968591833470640040104626677930355072021484375	-2.0334856584622094	8.080168153726222	TRIM13;TRIM25
transition metal ion binding (GO:0046914)	16/400	0.0004751907334298393313642971946819670847617089748382568359375	0.005193155872483244152315595698610195540823042392730712890625	0.007537519914352472545637784406835635309107601642608642578125	0.06069687088925938833749995637845131568610668182373046875	-1.0352758718116093	7.921718004983269	EGR1;GCH1;DDX58;ERAP1;SAMHD1;MEFV;TRIM8;IFIH1;CD4;DHX58;LCN2;ABL2;S100A9;S100A8;SNCA;LTF
interleukin-1 receptor binding (GO:0005149)	2/16	0.0243074279863571517112941222649169503711163997650146484375	0.10625818519750411528246303305422770790755748748779296875	0.047226570752479817005831108644997584633529186248779296875	0.218959555306951880737642568419687449932098388671875	-2.129033579675755	7.913560963847261	ERAP1;TLR9
histone acetyltransferase binding (GO:0035035)	3/23	0.00500629172023261091728496552377691841684281826019287109375	0.031915109716482890911404268763362779282033443450927734375	0.01368451292976371504173105364543516770936548709869384765625	0.09103175992408037153769129190550302155315876007080078125	-1.4809248796892198	7.844547667092346	EGR1;STAT1;FOXP3
type I interferon receptor binding (GO:0005132)	2/17	0.02727415987457441903796251381209003739058971405029296875	0.11278233677864556161463127637034631334245204925537109375	0.052119518106868024942546213651439757086336612701416015625	0.2311387324739364590442392000113613903522491455078125	-2.176531532067076	7.83946511676282	IFNE;IFNK
5'-3' exonuclease activity (GO:0008409)	2/16	0.0243074279863571517112941222649169503711163997650146484375	0.10625818519750411528246303305422770790755748748779296875	0.047226570752479817005831108644997584633529186248779296875	0.218959555306951880737642568419687449932098388671875	-2.0823344128422385	7.739981407739842	DCLRE1C;EXO1
manganese ion transmembrane transporter activity (GO:0005384)	1/7	0.10232221336704398761963119568463298492133617401123046875	0.258765266862111265044887886688229627907276153564453125	0.1458607262209570543110004336995189078152179718017578125	0.40850083763703171069181507846224121749401092529296875	-3.1529834826867815	7.18763097605194	SLC11A1
zinc ion binding (GO:0008270)	13/303	0.000841476202993614937238053830270700927940197288990020751953125	0.007802779336849883194682231390970628126524388790130615234375	0.00912151461082027527338400574308252544142305850982666015625	0.0715688069464359977178702365563367493450641632080078125	-1.0130605469569467	7.172826104533743	EGR1;GCH1;DDX58;ERAP1;SAMHD1;MEFV;TRIM8;IFIH1;CD4;DHX58;S100A9;S100A8;SNCA
kinase binding (GO:0019900)	14/419	0.005406818604478642355248840800641119130887091159820556640625	0.033765030468784991424247010627368581481277942657470703125	0.04443241652667491436989877229279954917728900909423828125	0.218959555306951880737642568419687449932098388671875	-1.3218425798225888	6.900143071639597	IFNAR2;SP100;IL31RA;BCL10;NOD2;TMEM173;LAX1;RELB;FGR;CD4;LCK;SIT1;PTPN6;LAT
cysteine-type endopeptidase activity involved in apoptotic process (GO:0097153)	2/17	0.02727415987457441903796251381209003739058971405029296875	0.11278233677864556161463127637034631334245204925537109375	0.052119518106868024942546213651439757086336612701416015625	0.2311387324739364590442392000113613903522491455078125	-1.8962032429884714	6.829774326119224	PYCARD;CASP4
ephrin receptor binding (GO:0046875)	2/20	0.03697978849879311746828847162760212086141109466552734375	0.1363351238630204076418550585003686137497425079345703125	0.06779538215776005627422051702524186111986637115478515625	0.27660515920366102182725853708689101040363311767578125	-1.9180456243748787	6.324532516497967	LYN;PIK3CG
cysteine-type endopeptidase activator activity involved in apoptotic process (GO:0008656)	2/17	0.02727415987457441903796251381209003739058971405029296875	0.11278233677864556161463127637034631334245204925537109375	0.052119518106868024942546213651439757086336612701416015625	0.2311387324739364590442392000113613903522491455078125	-1.740379279661458	6.268525151981275	PYCARD;CTSH
DNA binding, bending (GO:0008301)	2/18	0.030378359025816030480893203957748482935130596160888671875	0.1191766392551244224673467897446244023740291595458984375	0.057184258183101965844485903289751149713993072509765625	0.246456098648298593811745149650960229337215423583984375	-1.7897577302854797	6.253457892429615	HMGB2;HMGB3
proteasome binding (GO:0070628)	2/21	0.040467621216530309802283937870015506632626056671142578125	0.1474177630030747143674574317628866992890834808349609375	0.0733255511017585348554348456673324108123779296875	0.290496307353065918999135419653612188994884490966796875	-1.9377604424864605	6.214888187687362	UBD;ISG15
flap endonuclease activity (GO:0048256)	1/8	0.1160614922380754088226950671014492399990558624267578125	0.267028696427451694983545849026995711028575897216796875	0.162535420493186200108226557858870364725589752197265625	0.40850083763703171069181507846224121749401092529296875	-2.867971750785107	6.176564693779091	EXO1
immunoglobulin binding (GO:0019865)	2/12	0.01391680545517505473984698483036481775343418121337890625	0.06981217162759946470718119826415204443037509918212890625	0.0295523327058529496069727571239127428270876407623291015625	0.1559140311722586602627416141331195831298828125	-1.4440537541326621	6.172836139864911	LGALS3;FCER1G
cysteine-type peptidase activity (GO:0008234)	5/66	0.0033853130834263704500297631483363147708587348461151123046875	0.0246644238935349868757640479088877327740192413330078125	0.01240907982523683540654335644148886785842478275299072265625	0.08474956980119774385684650042094290256500244140625	-1.0712484627581276	6.093592149268053	CASP4;CTSH;CTSS;CTSC;MALT1
DNA insertion or deletion binding (GO:0032135)	1/7	0.10232221336704398761963119568463298492133617401123046875	0.258765266862111265044887886688229627907276153564453125	0.1458607262209570543110004336995189078152179718017578125	0.40850083763703171069181507846224121749401092529296875	-2.671948409462604	6.091049718376832	MSH6
primary amine oxidase activity (GO:0008131)	1/7	0.10232221336704398761963119568463298492133617401123046875	0.258765266862111265044887886688229627907276153564453125	0.1458607262209570543110004336995189078152179718017578125	0.40850083763703171069181507846224121749401092529296875	-2.6632834873783344	6.071296915128748	VCAM1
receptor antagonist activity (GO:0048019)	2/18	0.030378359025816030480893203957748482935130596160888671875	0.1191766392551244224673467897446244023740291595458984375	0.057184258183101965844485903289751149713993072509765625	0.246456098648298593811745149650960229337215423583984375	-1.7034602127395333	5.951932226098953	CCL5;IL18BP
peptidase activator activity involved in apoptotic process (GO:0016505)	2/19	0.033615153773502402800854582665124326013028621673583984375	0.126990580922120177564949017323669977486133575439453125	0.062412291475091204173697434498535585589706897735595703125	0.261618646457231596169634713078266941010951995849609375	-1.7495643092673099	5.9358838378454895	PYCARD;CTSH
phosphatidylinositol bisphosphate kinase activity (GO:0052813)	5/72	0.004921781559266028525934100201766341342590749263763427734375	0.031915109716482890911404268763362779282033443450927734375	0.017154533632908412765782912856593611650168895721435546875	0.10292720179745047659469747713956166990101337432861328125	-1.1123019840367652	5.9108669645822225	CD86;LCK;TRAT1;PIK3CD;PIK3CG
arginine binding (GO:0034618)	1/7	0.10232221336704398761963119568463298492133617401123046875	0.258765266862111265044887886688229627907276153564453125	0.1458607262209570543110004336995189078152179718017578125	0.40850083763703171069181507846224121749401092529296875	-2.5908748413942586	5.906232102811486	PADI4
adenylyltransferase activity (GO:0070566)	2/22	0.044074121249438401315412505709900869987905025482177734375	0.1550193230152661083565135413664393126964569091796875	0.07899506906152815866040128867098246701061725616455078125	0.29755976122675609207846036952105350792407989501953125	-1.890938582714026	5.903288048234286	OAS2;OAS3
transcriptional activator activity, RNA polymerase II distal enhancer sequence-specific binding (GO:0001205)	2/19	0.033615153773502402800854582665124326013028621673583984375	0.126990580922120177564949017323669977486133575439453125	0.062412291475091204173697434498535585589706897735595703125	0.261618646457231596169634713078266941010951995849609375	-1.7371479768801883	5.893757974651071	REL;NFKB1
inositol-1,3,4,5-tetrakisphosphate 5-phosphatase activity (GO:0052659)	1/8	0.1160614922380754088226950671014492399990558624267578125	0.267028696427451694983545849026995711028575897216796875	0.162535420493186200108226557858870364725589752197265625	0.40850083763703171069181507846224121749401092529296875	-2.725112280173104	5.8688975202399805	INPP5D
scavenger receptor activity (GO:0005044)	2/22	0.044074121249438401315412505709900869987905025482177734375	0.1550193230152661083565135413664393126964569091796875	0.07899506906152815866040128867098246701061725616455078125	0.29755976122675609207846036952105350792407989501953125	-1.8758972758261712	5.8563308556566955	SSC5D;CXCL16
ubiquitin-like protein ligase binding (GO:0044389)	10/298	0.0168920901175703026819707730510344845242798328399658203125	0.08027128494647513268223093518827226944267749786376953125	0.07973823666860783976328974631542223505675792694091796875	0.29755976122675609207846036952105350792407989501953125	-1.432557806184111	5.846139200349214	STAT1;DDX58;STAT2;UBD;ISG15;BCL10;MID1;CLU;AICDA;PML
single-stranded DNA endodeoxyribonuclease activity (GO:0000014)	1/8	0.1160614922380754088226950671014492399990558624267578125	0.267028696427451694983545849026995711028575897216796875	0.162535420493186200108226557858870364725589752197265625	0.40850083763703171069181507846224121749401092529296875	-2.667320691680264	5.744435525457581	DCLRE1C
solute:proton antiporter activity (GO:0015299)	1/7	0.10232221336704398761963119568463298492133617401123046875	0.258765266862111265044887886688229627907276153564453125	0.1458607262209570543110004336995189078152179718017578125	0.40850083763703171069181507846224121749401092529296875	-2.5086747479679494	5.718846427945267	SLC11A1
protein kinase B binding (GO:0043422)	1/9	0.129591163282850974081128470061230473220348358154296875	0.275381221976058299105716287158429622650146484375	0.1788859877234060535844406558680930174887180328369140625	0.40850083763703171069181507846224121749401092529296875	-2.731782583392231	5.582044440323076	BCL10
mismatch repair complex binding (GO:0032404)	1/9	0.129591163282850974081128470061230473220348358154296875	0.275381221976058299105716287158429622650146484375	0.1788859877234060535844406558680930174887180328369140625	0.40850083763703171069181507846224121749401092529296875	-2.729076690067201	5.576515297234268	MSH6
ADP binding (GO:0043531)	2/24	0.05162554328843589612763054219612968154251575469970703125	0.176668556255680619937464825852657668292522430419921875	0.090722444795403422990176522944238968193531036376953125	0.330488906040398211505504377782926894724369049072265625	-1.8176453033143298	5.387025735593534	MSH6;TAP1
G-protein coupled purinergic nucleotide receptor activity (GO:0045028)	1/9	0.129591163282850974081128470061230473220348358154296875	0.275381221976058299105716287158429622650146484375	0.1788859877234060535844406558680930174887180328369140625	0.40850083763703171069181507846224121749401092529296875	-2.5903599236416386	5.2930655236275115	PTAFR
DNA binding (GO:0003677)	24/894	0.005619516602784045515572852735886044683866202831268310546875	0.03439144160903835623077640093470108695328235626220703125	0.0862337624999793828095562275848351418972015380859375	0.317922064156550499003373033701791428029537200927734375	-1.0116546776513888	5.241898457029959	ZBP1;EOMES;EGR1;DCLRE1C;STAT1;CEBPG;HMGB2;HMGB3;POU2F2;DDX60;FOXP3;BATF;MSH6;AIM2;SLPI;EXO1;IRF4;IRF1;IRF7;TLR8;NLRP3;IRF5;IRF6;KLRG1
chromo shadow domain binding (GO:0070087)	1/7	0.10232221336704398761963119568463298492133617401123046875	0.258765266862111265044887886688229627907276153564453125	0.1458607262209570543110004336995189078152179718017578125	0.40850083763703171069181507846224121749401092529296875	-2.2987155152877405	5.240217379360973	SP100
G-protein coupled nucleotide receptor activity (GO:0001608)	1/9	0.129591163282850974081128470061230473220348358154296875	0.275381221976058299105716287158429622650146484375	0.1788859877234060535844406558680930174887180328369140625	0.40850083763703171069181507846224121749401092529296875	-2.5403142806560117	5.190803723992119	PTAFR
mismatched DNA binding (GO:0030983)	1/9	0.129591163282850974081128470061230473220348358154296875	0.275381221976058299105716287158429622650146484375	0.1788859877234060535844406558680930174887180328369140625	0.40850083763703171069181507846224121749401092529296875	-2.521183479597679	5.1517124059876	MSH6
phosphatidylinositol kinase activity (GO:0052742)	3/52	0.045237657789225178828207418746387702412903308868408203125	0.15730367367616937546159761041053570806980133056640625	0.09195319033979855449789653221159824170172214508056640625	0.331031485223274801743542639087536372244358062744140625	-1.658148218618945	5.133337375614427	TLR9;PIK3CD;PIK3CG
integrin binding (GO:0005178)	5/95	0.015371409543103065065139389844262041151523590087890625	0.0758653438740247987315257205409579910337924957275390625	0.045854802335196287454976982189691625535488128662109375	0.218959555306951880737642568419687449932098388671875	-1.2239173218700854	5.1101559247596855	ADAM17;VCAM1;SYK;CX3CL1;ICAM1
damaged DNA binding (GO:0003684)	3/47	0.035071538862653552082182528693010681308805942535400390625	0.1308767181947803337482838514915783889591693878173828125	0.07361820158970699967682094211340881884098052978515625	0.290496307353065918999135419653612188994884490966796875	-1.5044866414173734	5.040579891951806	MSH6;DCLRE1C;HMGB2
Hsp70 protein binding (GO:0030544)	2/28	0.0679648702322976083767258614898310042917728424072265625	0.2042040793827204214760939748884993605315685272216796875	0.11553551400716421948544621045584790408611297607421875	0.3842811661542635537358592046075500547885894775390625	-1.8711077211263254	5.030967682300134	NOD2;SNCA
bile acid binding (GO:0032052)	1/9	0.129591163282850974081128470061230473220348358154296875	0.275381221976058299105716287158429622650146484375	0.1788859877234060535844406558680930174887180328369140625	0.40850083763703171069181507846224121749401092529296875	-2.4289949300112403	4.963337026552603	PLA2G1B
phospholipase inhibitor activity (GO:0004859)	1/9	0.129591163282850974081128470061230473220348358154296875	0.275381221976058299105716287158429622650146484375	0.1788859877234060535844406558680930174887180328369140625	0.40850083763703171069181507846224121749401092529296875	-2.424737998071279	4.954638536631495	ANXA1
RNA polymerase II regulatory region sequence-specific DNA binding (GO:0000977)	13/461	0.0258705421968414735200969545303451013751327991485595703125	0.11149839313004916707683378263027407228946685791015625	0.136274304861819628431618411923409439623355865478515625	0.40850083763703171069181507846224121749401092529296875	-1.3529993529318876	4.944739524222639	EGR1;STAT1;TXK;NLRC5;NFKB1;RELB;BATF;NFKB2;IRF4;IRF1;IRF7;REL;IRF8
oxidized DNA binding (GO:0032356)	1/9	0.129591163282850974081128470061230473220348358154296875	0.275381221976058299105716287158429622650146484375	0.1788859877234060535844406558680930174887180328369140625	0.40850083763703171069181507846224121749401092529296875	-2.413947728551404	4.9325900162444105	MSH6
phosphatidylinositol-3,4-bisphosphate binding (GO:0043325)	2/25	0.05556193995007452368639633277780376374721527099609375	0.180871847071519209482204360028845258057117462158203125	0.09676603454362443790248704544865177012979984283447265625	0.336481892844875896120271363542997278273105621337890625	-1.6961286136391789	4.902247336245238	NCF1;MYO1G
type I transforming growth factor beta receptor binding (GO:0034713)	1/9	0.129591163282850974081128470061230473220348358154296875	0.275381221976058299105716287158429622650146484375	0.1788859877234060535844406558680930174887180328369140625	0.40850083763703171069181507846224121749401092529296875	-2.379997629413397	4.863217379017036	TGFB1
calcium-dependent phospholipase A2 activity (GO:0047498)	1/8	0.1160614922380754088226950671014492399990558624267578125	0.267028696427451694983545849026995711028575897216796875	0.162535420493186200108226557858870364725589752197265625	0.40850083763703171069181507846224121749401092529296875	-2.2264585411199613	4.794979313683925	PLA2G1B
activin receptor binding (GO:0070697)	1/9	0.129591163282850974081128470061230473220348358154296875	0.275381221976058299105716287158429622650146484375	0.1788859877234060535844406558680930174887180328369140625	0.40850083763703171069181507846224121749401092529296875	-2.333901739787565	4.76902638959792	TDGF1
kinase activator activity (GO:0019209)	2/25	0.05556193995007452368639633277780376374721527099609375	0.180871847071519209482204360028845258057117462158203125	0.09676603454362443790248704544865177012979984283447265625	0.336481892844875896120271363542997278273105621337890625	-1.6100872945419402	4.653565824737411	BCL10;MALT1
cation:cation antiporter activity (GO:0015491)	1/8	0.1160614922380754088226950671014492399990558624267578125	0.267028696427451694983545849026995711028575897216796875	0.162535420493186200108226557858870364725589752197265625	0.40850083763703171069181507846224121749401092529296875	-2.1555206163469776	4.642204907352054	SLC11A1
type II transforming growth factor beta receptor binding (GO:0005114)	1/8	0.1160614922380754088226950671014492399990558624267578125	0.267028696427451694983545849026995711028575897216796875	0.162535420493186200108226557858870364725589752197265625	0.40850083763703171069181507846224121749401092529296875	-2.1211898373878735	4.568268935991567	TGFB1
inositol tetrakisphosphate phosphatase activity (GO:0052743)	1/10	0.1429144139438917882056756525344098918139934539794921875	0.287709280702834802045941842152387835085391998291015625	0.194918701157900609022277649273746646940708160400390625	0.4291016011101984606312953474116511642932891845703125	-2.341339340858758	4.555097536518503	INPP5D
myosin heavy chain binding (GO:0032036)	1/8	0.1160614922380754088226950671014492399990558624267578125	0.267028696427451694983545849026995711028575897216796875	0.162535420493186200108226557858870364725589752197265625	0.40850083763703171069181507846224121749401092529296875	-2.0402587054715826	4.393972807766141	CORO1A
calmodulin-dependent protein kinase activity (GO:0004683)	2/28	0.0679648702322976083767258614898310042917728424072265625	0.2042040793827204214760939748884993605315685272216796875	0.11553551400716421948544621045584790408611297607421875	0.3842811661542635537358592046075500547885894775390625	-1.6176356913206884	4.349441132053441	CAMK4;CAMK2A
1-phosphatidylinositol-3-kinase activity (GO:0016303)	3/44	0.0296117490271352763742118696654870291240513324737548828125	0.1191766392551244224673467897446244023740291595458984375	0.06349710396176701243664552976042614318430423736572265625	0.26256910557163115615963988602743484079837799072265625	-1.2272503425376264	4.319410755269493	TLR9;PIK3CD;PIK3CG
protein kinase binding (GO:0019901)	15/496	0.0097894929036504811648011781244349549524486064910888671875	0.050772624212153345812925664404247072525322437286376953125	0.07522574766242513810698966381096397526562213897705078125	0.291380744110153078185732056226697750389575958251953125	-0.921336772420569	4.262514476379915	IFNAR2;CSF1R;GCH1;IL31RA;BCL10;NOD2;TMEM173;LAX1;TIRAP;RELB;FGR;CD4;LCK;PTPN6;LAT
phosphotransferase activity, alcohol group as acceptor (GO:0016773)	9/255	0.0170510899396107314107684516102381167002022266387939453125	0.08027128494647513268223093518827226944267749786376953125	0.0740480783448991541906281099727493710815906524658203125	0.290496307353065918999135419653612188994884490966796875	-1.0426583703916972	4.245226461712654	CCL8;SYK;CCL5;CCL3;ABL2;PIK3CD;CCL2;EIF2AK2;PIK3CG
NF-kappaB binding (GO:0051059)	2/25	0.05556193995007452368639633277780376374721527099609375	0.180871847071519209482204360028845258057117462158203125	0.09676603454362443790248704544865177012979984283447265625	0.336481892844875896120271363542997278273105621337890625	-1.4593787641914824	4.217979463232201	BCL10;FOXP3
protein kinase C activity (GO:0004697)	1/11	0.156034383396073728089703536170418374240398406982421875	0.302501175716456682796007271463167853653430938720703125	0.210639713161710651068148081321851350367069244384765625	0.44452242915505835174627691230853088200092315673828125	-2.254482435653801	4.188104427763426	CCL3
single-stranded DNA exodeoxyribonuclease activity (GO:0008297)	1/8	0.1160614922380754088226950671014492399990558624267578125	0.267028696427451694983545849026995711028575897216796875	0.162535420493186200108226557858870364725589752197265625	0.40850083763703171069181507846224121749401092529296875	-1.9424401027070506	4.183307229186151	EXO1
superoxide-generating NADPH oxidase activator activity (GO:0016176)	1/10	0.1429144139438917882056756525344098918139934539794921875	0.287709280702834802045941842152387835085391998291015625	0.194918701157900609022277649273746646940708160400390625	0.4291016011101984606312953474116511642932891845703125	-2.0925807575197304	4.071135391270548	NCF1
natural killer cell lectin-like receptor binding (GO:0046703)	1/10	0.1429144139438917882056756525344098918139934539794921875	0.287709280702834802045941842152387835085391998291015625	0.194918701157900609022277649273746646940708160400390625	0.4291016011101984606312953474116511642932891845703125	-2.0436495797673566	3.975939328338023	ULBP1
T cell receptor binding (GO:0042608)	1/7	0.10232221336704398761963119568463298492133617401123046875	0.258765266862111265044887886688229627907276153564453125	0.1458607262209570543110004336995189078152179718017578125	0.40850083763703171069181507846224121749401092529296875	-1.7068005301340192	3.890871115467826	LCK
actin monomer binding (GO:0003785)	2/26	0.059599948850214634621380582757410593330860137939453125	0.191974572085954531264206934793037362396717071533203125	0.10292042476941014317315392645468818955123424530029296875	0.352826328007677048059775870569865219295024871826171875	-1.3718759544301873	3.8688281516318104	ABL2;CORO1A
hydrolase activity, acting on carbon-nitrogen (but not peptide) bonds, in linear amidines (GO:0016813)	1/11	0.156034383396073728089703536170418374240398406982421875	0.302501175716456682796007271463167853653430938720703125	0.210639713161710651068148081321851350367069244384765625	0.44452242915505835174627691230853088200092315673828125	-2.0694434687367047	3.844361445161957	PADI4
Hsp90 protein binding (GO:0051879)	2/31	0.08117729538984171100413078647761722095310688018798828125	0.23000233693788485478393113226047717034816741943359375	0.135131528538107448245142450105049647390842437744140625	0.40850083763703171069181507846224121749401092529296875	-1.5185662901905306	3.8133017032714287	NOD2;GBP1
4 iron, 4 sulfur cluster binding (GO:0051539)	1/12	0.168954163211075092387858376241638325154781341552734375	0.319135641620919618954843599567539058625698089599609375	0.226055057516598878475377887298236601054668426513671875	0.461152317333861694326202496085898019373416900634765625	-2.1344326645480076	3.7952941102476436	RSAD2
transcriptional activator activity, RNA polymerase II transcription regulatory region sequence-specific binding (GO:0001228)	9/285	0.03192934296660439319470725649807718582451343536376953125	0.12367568288330309245193205924806534312665462493896484375	0.1218680511251388765003866865299642086029052734375	0.400985200476263459190562343792407773435115814208984375	-1.085608618347611	3.7390856084843533	IRF4;TXK;IRF1;CEBPG;REL;IRF5;IRF6;NFKB1;NFKB2
complement component C1q binding (GO:0001849)	1/10	0.1429144139438917882056756525344098918139934539794921875	0.287709280702834802045941842152387835085391998291015625	0.194918701157900609022277649273746646940708160400390625	0.4291016011101984606312953474116511642932891845703125	-1.907683623026438	3.711416290693348	PTX3
peptidase activity, acting on L-amino acid peptides (GO:0070011)	6/186	0.06676928229863510200203791100648231804370880126953125	0.2042040793827204214760939748884993605315685272216796875	0.1731440665232490683234090056430432014167308807373046875	0.40850083763703171069181507846224121749401092529296875	-1.3709241430012002	3.7104228498020353	ADAM17;ERAP1;GZMB;CTSH;CTSC;PSMB8
iron ion binding (GO:0005506)	3/55	0.051961340075200181110037789267153129912912845611572265625	0.176668556255680619937464825852657668292522430419921875	0.10377244941402265221430667452295892871916294097900390625	0.352826328007677048059775870569865219295024871826171875	-1.2514381080967376	3.7008219740323844	LCN2;SNCA;LTF
complement receptor activity (GO:0004875)	1/12	0.168954163211075092387858376241638325154781341552734375	0.319135641620919618954843599567539058625698089599609375	0.226055057516598878475377887298236601054668426513671875	0.461152317333861694326202496085898019373416900634765625	-2.0213971434271945	3.5943025049915267	C3AR1
signal recognition particle binding (GO:0005047)	1/9	0.129591163282850974081128470061230473220348358154296875	0.275381221976058299105716287158429622650146484375	0.1788859877234060535844406558680930174887180328369140625	0.40850083763703171069181507846224121749401092529296875	-1.758625156951585	3.5935230862273935	LTF
transcription regulatory region DNA binding (GO:0044212)	11/375	0.0302372275644558242968518158022561692632734775543212890625	0.1191766392551244224673467897446244023740291595458984375	0.1346335956962365354439015163734438829123973846435546875	0.40850083763703171069181507846224121749401092529296875	-1.0169402024530054	3.5579497843971812	EGR1;CIITA;KLHL6;STAT1;TXK;HMGB2;FOXP3;NFKB1;IRF9;SNCA;RELB
oxidized purine DNA binding (GO:0032357)	1/11	0.156034383396073728089703536170418374240398406982421875	0.302501175716456682796007271463167853653430938720703125	0.210639713161710651068148081321851350367069244384765625	0.44452242915505835174627691230853088200092315673828125	-1.8957008185614013	3.52160339170233	MSH6
death receptor binding (GO:0005123)	1/11	0.156034383396073728089703536170418374240398406982421875	0.302501175716456682796007271463167853653430938720703125	0.210639713161710651068148081321851350367069244384765625	0.44452242915505835174627691230853088200092315673828125	-1.879764793079286	3.491999373579544	MYD88
metalloendopeptidase inhibitor activity (GO:0008191)	1/13	0.1816767981010259658258831905186525546014308929443359375	0.33219991357241995810767321017920039594173431396484375	0.241170651737016628057830303077935241162776947021484375	0.4761175447195296062119496127706952393054962158203125	-2.0031277802270124	3.4163865208728734	BST2
phosphatidylinositol-3,4,5-trisphosphate binding (GO:0005547)	2/33	0.09038660772110281016455957114885677583515644073486328125	0.251439108751431439348067442551837302744388580322265625	0.1485772160159444243987536538043059408664703369140625	0.40850083763703171069181507846224121749401092529296875	-1.4026582221720771	3.3715122942236753	BTK;MYO1G
endodeoxyribonuclease activity (GO:0004520)	2/36	0.1047339830353897494052972660938394255936145782470703125	0.26055771389292081696709146854118444025516510009765625	0.169212305241532801058923496384522877633571624755859375	0.40850083763703171069181507846224121749401092529296875	-1.4656698543595843	3.3070372639208006	DCLRE1C;EXO1
oxidoreductase activity, acting on the CH-NH2 group of donors, oxygen as acceptor (GO:0016641)	1/16	0.2186915920798996604279551547733717598021030426025390625	0.355955463704517527379067587389727123081684112548828125	0.2847764106928536431695420105825178325176239013671875	0.49232532018086561098613174181082285940647125244140625	-2.1536064883303085	3.2736817105523737	VCAM1
phosphatidylinositol phosphate 5-phosphatase activity (GO:0034595)	1/14	0.194205286594896497920359479394392110407352447509765625	0.340090694783436398029863312331144697964191436767578125	0.25599229924722977091988695974578149616718292236328125	0.48569321677170507189913450929452665150165557861328125	-1.9847498329331672	3.2526864259542165	INPP5D
sequence-specific DNA binding (GO:0043565)	11/395	0.041508078493411988685313218638839316554367542266845703125	0.1494290825762831509404549024111474864184856414794921875	0.1706657900031073038515927464686683379113674163818359375	0.40850083763703171069181507846224121749401092529296875	-1.015750888448743	3.231984443652952	EOMES;EGR1;IRF4;CEBPG;TLR9;NLRP3;IRF5;IRF6;POU2F2;FOXP3;BATF
protein tyrosine kinase activator activity (GO:0030296)	1/13	0.1816767981010259658258831905186525546014308929443359375	0.33219991357241995810767321017920039594173431396484375	0.241170651737016628057830303077935241162776947021484375	0.4761175447195296062119496127706952393054962158203125	-1.8946253108676583	3.2313327377543994	CCL5
calcium ion binding (GO:0005509)	8/285	0.07256433234844568425092603547454928047955036163330078125	0.2135065932560036572329664750213851220905780792236328125	0.2141007400538590399463600988383404910564422607421875	0.445679091540686134198523404847946949303150177001953125	-1.2293075934818913	3.224820197048504	ANXA1;PLA2G1B;PADI4;MASP1;S100A9;AIF1;S100A8;SNCA
transcription factor activity, RNA polymerase II distal enhancer sequence-specific binding (GO:0003705)	3/65	0.07756371709212640797037607853781082667410373687744140625	0.2239103531150064274601874103609588928520679473876953125	0.147015958404337399034744748860248364508152008056640625	0.40850083763703171069181507846224121749401092529296875	-1.2507307764956117	3.1976877492402638	REL;IRF8;NFKB1
enhancer sequence-specific DNA binding (GO:0001158)	3/65	0.07756371709212640797037607853781082667410373687744140625	0.2239103531150064274601874103609588928520679473876953125	0.147015958404337399034744748860248364508152008056640625	0.40850083763703171069181507846224121749401092529296875	-1.1919310614194036	3.0473571328586746	HMGB2;REL;NFKB1
aminopeptidase activity (GO:0004177)	2/35	0.09988474698227660375504655121403629891574382781982421875	0.258765266862111265044887886688229627907276153564453125	0.162278384887688087445667406427673995494842529296875	0.40850083763703171069181507846224121749401092529296875	-1.3127589975900975	3.024253165461248	ERAP1;CTSH
water transmembrane transporter activity (GO:0005372)	1/14	0.194205286594896497920359479394392110407352447509765625	0.340090694783436398029863312331144697964191436767578125	0.25599229924722977091988695974578149616718292236328125	0.48569321677170507189913450929452665150165557861328125	-1.8139144629006665	2.9727146733649357	AQP4
nuclease activity (GO:0004518)	3/60	0.0641674822032858305220770489540882408618927001953125	0.2024252531361388218744679079463821835815906524658203125	0.12470606122842876894996066994281136430799961090087890625	0.405958029105310647111082289484329521656036376953125	-1.0308282997665974	2.8309211909156473	DCLRE1C;EXO1;SAMHD1
SUMO binding (GO:0032183)	1/13	0.1816767981010259658258831905186525546014308929443359375	0.33219991357241995810767321017920039594173431396484375	0.241170651737016628057830303077935241162776947021484375	0.4761175447195296062119496127706952393054962158203125	-1.6562193903070772	2.8247252404497827	PML
transcription factor activity, RNA polymerase II core promoter proximal region sequence-specific binding (GO:0000982)	8/281	0.06806802646090680253276872235801420174539089202880859375	0.2042040793827204214760939748884993605315685272216796875	0.20390316494050164664031399297527968883514404296875	0.44251325157300358537071360842674039304256439208984375	-1.0491879259312404	2.8194278248062172	IRF4;TXK;IRF1;CEBPG;IRF7;IRF8;BATF;NFKB2
tumor necrosis factor receptor binding (GO:0005164)	1/12	0.168954163211075092387858376241638325154781341552734375	0.319135641620919618954843599567539058625698089599609375	0.226055057516598878475377887298236601054668426513671875	0.461152317333861694326202496085898019373416900634765625	-1.57803613076241	2.8059499520959696	STAT1
core promoter binding (GO:0001047)	4/98	0.0636502876704463649293330718137440271675586700439453125	0.2024252531361388218744679079463821835815906524658203125	0.1384456890109244386888320832440513186156749725341796875	0.40850083763703171069181507846224121749401092529296875	-1.0184855892428524	2.805267243669011	STAT1;FOXP3;IRF9;RELB
exonuclease activity (GO:0004527)	2/37	0.10964581763137638825700292954934411682188510894775390625	0.267028696427451694983545849026995711028575897216796875	0.17619546942079644669121307742898352444171905517578125	0.40850083763703171069181507846224121749401092529296875	-1.2554397138559972	2.7751494218724186	DCLRE1C;EXO1
water channel activity (GO:0015250)	1/14	0.194205286594896497920359479394392110407352447509765625	0.340090694783436398029863312331144697964191436767578125	0.25599229924722977091988695974578149616718292236328125	0.48569321677170507189913450929452665150165557861328125	-1.64511290878633	2.696076018640249	AQP4
purinergic nucleotide receptor activity (GO:0001614)	1/16	0.2186915920798996604279551547733717598021030426025390625	0.355955463704517527379067587389727123081684112548828125	0.2847764106928536431695420105825178325176239013671875	0.49232532018086561098613174181082285940647125244140625	-1.7725701623774186	2.6944711360638323	PTAFR
ubiquitin protein ligase binding (GO:0031625)	8/285	0.07256433234844568425092603547454928047955036163330078125	0.2135065932560036572329664750213851220905780792236328125	0.2141007400538590399463600988383404910564422607421875	0.445679091540686134198523404847946949303150177001953125	-1.0271055962039195	2.6943873841683357	DDX58;UBD;ISG15;BCL10;MID1;CLU;AICDA;PML
purine ribonucleoside triphosphate binding (GO:0035639)	10/397	0.08541833685014986465855457709039910696446895599365234375	0.2397982667536317225032149735852726735174655914306640625	0.272271668748636896939530060990364290773868560791015625	0.49232532018086561098613174181082285940647125244140625	-1.08978449433452	2.681081801733603	MSH6;ZAP70;GCH1;OAS2;OAS3;MX2;BTK;TAP1;NLRC4;GBP1
CXCR chemokine receptor binding (GO:0045236)	1/18	0.24243617116257920596211761221638880670070648193359375	0.38438066515932245437170422519557178020477294921875	0.312451620272316044069071949706994928419589996337890625	0.52062991506393740959168781046173535287380218505859375	-1.8643734557066938	2.6418485360857753	CXCL13
RNA binding (GO:0003723)	29/1388	0.054647489365823066764793480842854478396475315093994140625	0.180871847071519209482204360028845258057117462158203125	0.420963013682225162259697981426143087446689605712890625	0.59295615623406761063307612857897765934467315673828125	-0.9064890199818204	2.6350294258392872	RNASEL;HMGB2;HMGB3;ADAR;ZC3HAV1;SAMHD1;DDX60;IFIT1;CORO1A;IFIT3;IFIT2;IFIH1;SYNCRIP;LGALS3;PRDX1;DHX58;TRIM25;DDX58;RFTN1;EIF2AK2;AICDA;BST2;SLPI;OAS2;OAS3;TLR9;TLR8;TLR7;TLR3
adenyl ribonucleotide binding (GO:0032559)	8/280	0.06697151694041657277178813956197700463235378265380859375	0.2042040793827204214760939748884993605315685272216796875	0.2013851138441577204307719739517779089510440826416015625	0.44017032025937330441678341230726800858974456787109375	-0.9676000168106265	2.6158949087231997	MSH6;ZAP70;OAS2;OAS3;BTK;TAP1;NLRC4;TMEM173
lipoprotein particle receptor activity (GO:0030228)	1/16	0.2186915920798996604279551547733717598021030426025390625	0.355955463704517527379067587389727123081684112548828125	0.2847764106928536431695420105825178325176239013671875	0.49232532018086561098613174181082285940647125244140625	-1.6924088913958528	2.5726185654438205	CXCL16
growth factor activity (GO:0008083)	3/70	0.09207215736147676687917140725403442047536373138427734375	0.253820541915422415168990255551761947572231292724609375	0.1705067436033810557294287946206168271601200103759765625	0.40850083763703171069181507846224121749401092529296875	-1.0742754304287312	2.5623431611702117	IL6;IL12B;TDGF1
cysteine-type endopeptidase activity involved in execution phase of apoptosis (GO:0097200)	1/15	0.2065425818239392807829091225357842631638050079345703125	0.3482550966274506887287998324609361588954925537109375	0.27052569162112105605189071866334415972232818603515625	0.49232532018086561098613174181082285940647125244140625	-1.5013596746753561	2.3680175657760856	CASP4
transmembrane receptor protein phosphatase activity (GO:0019198)	1/16	0.2186915920798996604279551547733717598021030426025390625	0.355955463704517527379067587389727123081684112548828125	0.2847764106928536431695420105825178325176239013671875	0.49232532018086561098613174181082285940647125244140625	-1.5535544999334405	2.36154700514554	PTPN6
Notch binding (GO:0005112)	1/18	0.24243617116257920596211761221638880670070648193359375	0.38438066515932245437170422519557178020477294921875	0.312451620272316044069071949706994928419589996337890625	0.52062991506393740959168781046173535287380218505859375	-1.6589106858331215	2.3507043363283957	ADAM17
ATP binding (GO:0005524)	7/256	0.09923540169828902468562858985023922286927700042724609375	0.258765266862111265044887886688229627907276153564453125	0.25435181795753980527052817706135101616382598876953125	0.48569321677170507189913450929452665150165557861328125	-1.0010489144018642	2.3126837218611738	MSH6;ZAP70;OAS2;OAS3;BTK;TAP1;NLRC4
core promoter sequence-specific DNA binding (GO:0001046)	3/74	0.1044227097596130970913463897886686027050018310546875	0.26055771389292081696709146854118444025516510009765625	0.1900191563028934549350879024132154881954193115234375	0.4291016011101984606312953474116511642932891845703125	-1.0118885430020947	2.2861679822667855	STAT1;IRF7;NLRC5
transmembrane receptor protein tyrosine phosphatase activity (GO:0005001)	1/16	0.2186915920798996604279551547733717598021030426025390625	0.355955463704517527379067587389727123081684112548828125	0.2847764106928536431695420105825178325176239013671875	0.49232532018086561098613174181082285940647125244140625	-1.4729751918100373	2.239058979277329	PTPN6
tropomyosin binding (GO:0005523)	1/15	0.2065425818239392807829091225357842631638050079345703125	0.3482550966274506887287998324609361588954925537109375	0.27052569162112105605189071866334415972232818603515625	0.49232532018086561098613174181082285940647125244140625	-1.4103760866698036	2.224513821650901	PYCARD
exopeptidase activity (GO:0008238)	2/46	0.156193417526797884153921813776833005249500274658203125	0.302501175716456682796007271463167853653430938720703125	0.24056179176694036936368092938209883868694305419921875	0.4761175447195296062119496127706952393054962158203125	-1.1777126207627953	2.186612130903399	ERAP1;CTSH
cadherin binding involved in cell-cell adhesion (GO:0098641)	1/20	0.265461420374549617040571547477156855165958404541015625	0.403735735291828434778693690532236360013484954833984375	0.339060467255878073000729955310816876590251922607421875	0.54606580515946678833216765269753523170948028564453125	-1.6030737657242318	2.126133904795712	ANXA1
phosphatidylinositol phosphate binding (GO:1901981)	3/82	0.13091142872527250506919926920090802013874053955078125	0.27626825648229924592413908612797968089580535888671875	0.2305532625000490387634499711566604673862457275390625	0.467213896192152311481748938604141585528850555419921875	-1.0191147384658485	2.072099042956264	DENND1B;BTK;MYO1G
hyaluronic acid binding (GO:0005540)	1/19	0.254037338777677756951334231416694819927215576171875	0.394596069370402979803458265450899489223957061767578125	0.325886744594315047596211343261529691517353057861328125	0.5361362572358085998303067754022777080535888671875	-1.4542371500781637	1.992703385243066	CD44
metal ion binding (GO:0046872)	11/443	0.07960527183345116053470036376893403939902782440185546875	0.227656197953607974948653236424433998763561248779296875	0.27313184996457284814397326044854708015918731689453125	0.49232532018086561098613174181082285940647125244140625	-0.7798751206927554	1.973610439288111	MSH6;ANXA1;PLA2G1B;ABL2;PADI4;MASP1;NLRC4;S100A9;AIF1;S100A8;SNCA
transcription factor activity, RNA polymerase II core promoter sequence-specific (GO:0000983)	1/21	0.2767111103389623405490738150547258555889129638671875	0.40905120658803129085612226845114491879940032958984375	0.351977852258875401059157184135983698070049285888671875	0.54951644281232592259556213321047835052013397216796875	-1.5217684035672139	1.955139496499614	STAT1
RNA polymerase II distal enhancer sequence-specific DNA binding (GO:0000980)	2/53	0.1944963123761482837181802096893079578876495361328125	0.340090694783436398029863312331144697964191436767578125	0.29136882451128143234342360301525332033634185791015625	0.498094191622637516569938043176080100238323211669921875	-1.183819016404154	1.9383166854646228	REL;NFKB1
low-density lipoprotein particle receptor binding (GO:0050750)	1/21	0.2767111103389623405490738150547258555889129638671875	0.40905120658803129085612226845114491879940032958984375	0.351977852258875401059157184135983698070049285888671875	0.54951644281232592259556213321047835052013397216796875	-1.4997091344696607	1.9267981613953762	CLU
actinin binding (GO:0042805)	1/23	0.29869788926388596284056120566674508154392242431640625	0.427110065956771534079194907462806440889835357666015625	0.3770633788590458390643789243767969310283660888671875	0.56812176077652554173624821487464942038059234619140625	-1.58275904825004	1.9124835603159662	NFKB1
protein binding involved in cell-cell adhesion (GO:0098632)	1/22	0.2877890621770149426339457932044751942157745361328125	0.419349776315078914823430977776297368109226226806640625	0.36464386595344022712339437930495478212833404541015625	0.55790511490876359967927555771893821656703948974609375	-1.5294413828464222	1.9049612869777315	ANXA1
magnesium ion binding (GO:0000287)	4/128	0.1334218763510966188068351812034961767494678497314453125	0.27821535140307529498926442101947031915187835693359375	0.257131702996785060921780541320913471281528472900390625	0.48569321677170507189913450929452665150165557861328125	-0.9314669575831191	1.8761972299483283	MSH6;ABL2;NLRC4;SNCA
myosin binding (GO:0017022)	2/47	0.1615766121302757707400843401046586222946643829345703125	0.31095876296770053048845738885574974119663238525390625	0.247812569876677546432119925157167017459869384765625	0.48569321677170507189913450929452665150165557861328125	-1.023311831084805	1.865268113479262	PYCARD;CORO1A
low-density lipoprotein receptor activity (GO:0005041)	1/14	0.194205286594896497920359479394392110407352447509765625	0.340090694783436398029863312331144697964191436767578125	0.25599229924722977091988695974578149616718292236328125	0.48569321677170507189913450929452665150165557861328125	-1.1373985178383683	1.8640136194927104	CXCL16
ribonuclease activity (GO:0004540)	2/50	0.17791654615892149582379033745382912456989288330078125	0.331966238564816940037616177505697123706340789794921875	0.269596818186367326308783276545000262558460235595703125	0.49232532018086561098613174181082285940647125244140625	-1.078215400315624	1.861474929375913	RNASEL;SAMHD1
glutamate receptor binding (GO:0035254)	1/21	0.2767111103389623405490738150547258555889129638671875	0.40905120658803129085612226845114491879940032958984375	0.351977852258875401059157184135983698070049285888671875	0.54951644281232592259556213321047835052013397216796875	-1.4390309680099098	1.848839991451419	CAMK2A
dynein complex binding (GO:0070840)	1/20	0.265461420374549617040571547477156855165958404541015625	0.403735735291828434778693690532236360013484954833984375	0.339060467255878073000729955310816876590251922607421875	0.54606580515946678833216765269753523170948028564453125	-1.3770504497163705	1.8263623997573486	SNCA
amyloid-beta binding (GO:0001540)	2/50	0.17791654615892149582379033745382912456989288330078125	0.331966238564816940037616177505697123706340789794921875	0.269596818186367326308783276545000262558460235595703125	0.49232532018086561098613174181082285940647125244140625	-1.0549783233869117	1.821357494471797	CD74;CLU
transcriptional activator activity, RNA polymerase II core promoter proximal region sequence-specific binding (GO:0001077)	5/176	0.1336524727328498862721772866279934532940387725830078125	0.27821535140307529498926442101947031915187835693359375	0.27881785277517090460008830632432363927364349365234375	0.49232532018086561098613174181082285940647125244140625	-0.880852225387973	1.7727259689171055	IRF4;TXK;IRF1;CEBPG;NFKB2
phosphatidylinositol bisphosphate binding (GO:1902936)	3/88	0.1521547879779655831899987106226035393774509429931640625	0.302501175716456682796007271463167853653430938720703125	0.261913075472320733272368897814885713160037994384765625	0.49168957726705608823891680003725923597812652587890625	-0.9379999573120675	1.7661197240300126	NCF1;TIRAP;MYO1G
endoribonuclease activity, producing 5'-phosphomonoesters (GO:0016891)	1/25	0.32001842456677775938800323274335823953151702880859375	0.44310243401553839337481122129247523844242095947265625	0.401181916474777244818739063703105784952640533447265625	0.5787191769753585735003298395895399153232574462890625	-1.5449690156514855	1.760301711130342	EXO1
SH3/SH2 adaptor activity (GO:0005070)	2/52	0.188946554451119907991341051456402055919170379638671875	0.340090694783436398029863312331144697964191436767578125	0.284117346909890600148429484761436469852924346923828125	0.49232532018086561098613174181082285940647125244140625	-1.0406488496383008	1.734023900345715	SH2D1A;LAT
cyclic nucleotide binding (GO:0030551)	1/22	0.2877890621770149426339457932044751942157745361328125	0.419349776315078914823430977776297368109226226806640625	0.36464386595344022712339437930495478212833404541015625	0.55790511490876359967927555771893821656703948974609375	-1.3747146788712423	1.7122449237093145	TMEM173
RNA polymerase II core promoter proximal region sequence-specific DNA binding (GO:0000978)	7/263	0.11018112183688943961357153966673649847507476806640625	0.267028696427451694983545849026995711028575897216796875	0.275381817035163123374985616464982740581035614013671875	0.49232532018086561098613174181082285940647125244140625	-0.7615980351430481	1.679803249682771	STAT1;IRF4;TXK;IRF1;IRF8;BATF;NFKB2
fibroblast growth factor binding (GO:0017134)	1/23	0.29869788926388596284056120566674508154392242431640625	0.427110065956771534079194907462806440889835357666015625	0.3770633788590458390643789243767969310283660888671875	0.56812176077652554173624821487464942038059234619140625	-1.3487444497969685	1.6297184275496939	CXCL13
ferrous iron binding (GO:0008198)	1/21	0.2767111103389623405490738150547258555889129638671875	0.40905120658803129085612226845114491879940032958984375	0.351977852258875401059157184135983698070049285888671875	0.54951644281232592259556213321047835052013397216796875	-1.2176423677355137	1.564404071073132	SNCA
collagen binding (GO:0005518)	2/53	0.1944963123761482837181802096893079578876495361328125	0.340090694783436398029863312331144697964191436767578125	0.29136882451128143234342360301525332033634185791015625	0.498094191622637516569938043176080100238323211669921875	-0.9477731581182262	1.5518288699198257	CD44;CTSS
MHC class II protein complex binding (GO:0023026)	1/17	0.23065518160026809990625906721106730401515960693359375	0.37344172259091024113075718560139648616313934326171875	0.29874993068790189898464859652449376881122589111328125	0.507874882169433217171672367840074002742767333984375	-1.041944696283286	1.5283572017629685	CD74
core promoter proximal region sequence-specific DNA binding (GO:0000987)	7/279	0.13748184616196945651012129019363783299922943115234375	0.284253006253801732139407931754249148070812225341796875	0.324955467537813513789757280392223037779331207275390625	0.5361362572358085998303067754022777080535888671875	-0.7690793295717229	1.5260559642158664	STAT1;IRF4;TXK;IRF1;IRF8;BATF;NFKB2
metal ion transmembrane transporter activity (GO:0046873)	1/26	0.330435163575305834715578612303943373262882232666015625	0.45342224239481432324083698404137976467609405517578125	0.412890219627435772764556531910784542560577392578125	0.5849278111388673817572225743788294494152069091796875	-1.3375292170959725	1.4811060444149047	SLC11A1
monocarboxylic acid binding (GO:0033293)	1/23	0.29869788926388596284056120566674508154392242431640625	0.427110065956771534079194907462806440889835357666015625	0.3770633788590458390643789243767969310283660888671875	0.56812176077652554173624821487464942038059234619140625	-1.1870153765015614	1.4342975299439713	PLA2G1B
SH3 domain binding (GO:0017124)	2/56	0.2112610791186949332765010467483079992234706878662109375	0.353256230657489844748653240458224900066852569580078125	0.313058511018838192541124954004772007465362548828125	0.52062991506393740959168781046173535287380218505859375	-0.9126015492101494	1.418785643389148	NCF1;CYBA
death receptor activity (GO:0005035)	1/25	0.32001842456677775938800323274335823953151702880859375	0.44310243401553839337481122129247523844242095947265625	0.401181916474777244818739063703105784952640533447265625	0.5787191769753585735003298395895399153232574462890625	-1.235850631270696	1.4080994239292	CD27
alpha-tubulin binding (GO:0043014)	1/27	0.340692840535466279217047258498496375977993011474609375	0.4612920761232419675224036836880259215831756591796875	0.424370582402813167899324753307155333459377288818359375	0.59295615623406761063307612857897765934467315673828125	-1.300401501752653	1.4002384857122945	SNCA
lipoprotein particle receptor binding (GO:0070325)	1/26	0.330435163575305834715578612303943373262882232666015625	0.45342224239481432324083698404137976467609405517578125	0.412890219627435772764556531910784542560577392578125	0.5849278111388673817572225743788294494152069091796875	-1.2627115990118025	1.398257142905459	CLU
endoribonuclease activity (GO:0004521)	1/24	0.309440165150522528136889377492479979991912841796875	0.440412514121208797934770018400740809738636016845703125	0.38924116756182680632036863244138658046722412109375	0.5787191769753585735003298395895399153232574462890625	-1.171856738407348	1.3745768601953403	RNASEL
substrate-specific channel activity (GO:0022838)	1/28	0.3507938764846219026338758339988999068737030029296875	0.470802307913571471686964287073351442813873291015625	0.435627423215539710810162432608194649219512939453125	0.60167006528506961071656178319244645535945892333984375	-1.2815305536442114	1.3424756287339001	AQP4
phosphatidylinositol binding (GO:0035091)	3/101	0.201399617446750223148654868055018596351146697998046875	0.34429208345645567757031813016510568559169769287109375	0.331229759813295998593929425624082796275615692138671875	0.54201233423993888660419315783656202256679534912109375	-0.7969007777483174	1.277004965835059	DENND1B;NCF1;FES
actin binding (GO:0003779)	6/255	0.197276578050693540689053406822495162487030029296875	0.342556407978449273254994977833121083676815032958984375	0.40043683931731788305796726490370929241180419921875	0.5787191769753585735003298395895399153232574462890625	-0.7694768445498408	1.2489752517013335	ABL2;NOD2;MEFV;GBP1;CORO1A;AIF1
spectrin binding (GO:0030507)	1/20	0.265461420374549617040571547477156855165958404541015625	0.403735735291828434778693690532236360013484954833984375	0.339060467255878073000729955310816876590251922607421875	0.54606580515946678833216765269753523170948028564453125	-0.9334889186903119	1.2380730582799524	GBP1
kinesin binding (GO:0019894)	1/29	0.36074065565974378078095696764648891985416412353515625	0.479941915790789541684802088639116846024990081787109375	0.4466650752657148615298865479417145252227783203125	0.60746450236137217171261681869509629905223846435546875	-1.199531116170979	1.2230371089717447	SNCA
metalloaminopeptidase activity (GO:0070006)	1/18	0.24243617116257920596211761221638880670070648193359375	0.38438066515932245437170422519557178020477294921875	0.312451620272316044069071949706994928419589996337890625	0.52062991506393740959168781046173535287380218505859375	-0.8389002481574347	1.1887357577061406	ERAP1
PDZ domain binding (GO:0030165)	2/63	0.250822975036558426520372222512378357350826263427734375	0.391590971230545259462729745791875757277011871337890625	0.36301269433995331237241543931304477155208587646484375	0.55790511490876359967927555771893821656703948974609375	-0.8487392869163869	1.1738131111897427	ADAM17;CADM1
phosphatidylinositol-4,5-bisphosphate binding (GO:0005546)	2/61	0.239478483808681807953888664997066371142864227294921875	0.38438066515932245437170422519557178020477294921875	0.3488598379037128882629303916473872959613800048828125	0.54951644281232592259556213321047835052013397216796875	-0.8145815704660435	1.1642746810013813	TIRAP;MYO1G
phosphatidylinositol phospholipase C activity (GO:0004435)	1/25	0.32001842456677775938800323274335823953151702880859375	0.44310243401553839337481122129247523844242095947265625	0.401181916474777244818739063703105784952640533447265625	0.5787191769753585735003298395895399153232574462890625	-0.9968766137989593	1.1358179945868756	CCL5
transition metal ion transmembrane transporter activity (GO:0046915)	1/33	0.399031635771418369262875103231635875999927520751953125	0.519590129983208637298730536713264882564544677734375	0.48870756496596279294664100234513171017169952392578125	0.64657591584862672551281548294355161488056182861328125	-1.1739033078600838	1.07848208160949	SLC11A1
phospholipase C activity (GO:0004629)	1/28	0.3507938764846219026338758339988999068737030029296875	0.470802307913571471686964287073351442813873291015625	0.435627423215539710810162432608194649219512939453125	0.60167006528506961071656178319244645535945892333984375	-1.0258403302467967	1.0746256797487168	CCL5
microtubule binding (GO:0008017)	5/196	0.1823842662750541077087973462766967713832855224609375	0.33219991357241995810767321017920039594173431396484375	0.35545572020315940875434534973464906215667724609375	0.5521291897571918294573833918548189103603363037109375	-0.6083299942744349	1.0351583257082433	MX2;MX1;S100A9;MID1;S100A8
RNA polymerase II regulatory region DNA binding (GO:0001012)	5/202	0.1981453732424363345376860934266005642712116241455078125	0.342556407978449273254994977833121083676815032958984375	0.378747840517683675987115066163823939859867095947265625	0.56812176077652554173624821487464942038059234619140625	-0.6311652897970592	1.0217015327973396	EGR1;TXK;REL;NFKB1;RELB
endopeptidase inhibitor activity (GO:0004866)	3/112	0.2455519199474764657775693876828881911933422088623046875	0.38731385311302990448467653550324030220508575439453125	0.389864293372883474741996678858413361012935638427734375	0.5787191769753585735003298395895399153232574462890625	-0.71324597770011	1.0015734299850945	BST2;SLPI;LTF
phospholipase A2 activity (GO:0004623)	1/31	0.38018080054851655091852080659009516239166259765625	0.50144536624071578412298322291462682187557220458984375	0.468099729037975531564796938255312852561473846435546875	0.628239110024651381536386907100677490234375	-0.9932163011720858	0.9605477767269991	PLA2G1B
mitogen-activated protein kinase binding (GO:0051019)	1/21	0.2767111103389623405490738150547258555889129638671875	0.40905120658803129085612226845114491879940032958984375	0.351977852258875401059157184135983698070049285888671875	0.54951644281232592259556213321047835052013397216796875	-0.7418153751080386	0.9530704774685799	GCH1
enhancer binding (GO:0035326)	1/27	0.340692840535466279217047258498496375977993011474609375	0.4612920761232419675224036836880259215831756591796875	0.424370582402813167899324753307155333459377288818359375	0.59295615623406761063307612857897765934467315673828125	-0.8630890110610075	0.929351779626643	HMGB2
tubulin binding (GO:0015631)	6/256	0.199629566277841841159812474870705045759677886962890625	0.343183411691121376119184560593566857278347015380859375	0.403930177223724318213982087399926967918872833251953125	0.5787191769753585735003298395895399153232574462890625	-0.5696673467697301	0.9179003236834969	MX2;MX1;S100A9;MID1;S100A8;SNCA
peptidase inhibitor activity (GO:0030414)	1/37	0.4350360711089387155681151853059418499469757080078125	0.554670990663896912309382969397120177745819091796875	0.52756860254121484832268151876633055508136749267578125	0.67830248898156197956410551341832615435123443603515625	-1.074623103743521	0.8944371032572588	SLPI
carboxylic acid binding (GO:0031406)	1/35	0.417310968893906342191968406041269190609455108642578125	0.541089646108200650331809811177663505077362060546875	0.50852034152266412103671200384269468486309051513671875	0.664988138914253124056585875223390758037567138671875	-1.0234611861843166	0.894426890777682	CD44
ubiquitin-like protein conjugating enzyme binding (GO:0044390)	1/36	0.426241739928754359567619758308865129947662353515625	0.54802509419411282731715573390829376876354217529296875	0.51813817364927261532869806615053676068782806396484375	0.671823225155412817599653862998820841312408447265625	-1.0412038484860506	0.8878851543460281	RNF19B
sequence-specific double-stranded DNA binding (GO:1990837)	3/113	0.2496442439876616348204407813682337291538715362548828125	0.391590971230545259462729745791875757277011871337890625	0.395145460845891360879278408901882357895374298095703125	0.5787191769753585735003298395895399153232574462890625	-0.634181471023694	0.8800652954095223	EGR1;KLHL6;NFKB1
cadherin binding (GO:0045296)	7/314	0.20713211629475825059643057102221064269542694091796875	0.3482550966274506887287998324609361588954925537109375	0.4367064203181907355855173591407947242259979248046875	0.60167006528506961071656178319244645535945892333984375	-0.5426332533541379	0.8543209510117328	ANXA1;STAT1;CAPZA1;PRDX1;SWAP70;TRIM25;ZC3HAV1
activating transcription factor binding (GO:0033613)	2/69	0.28489866953079590050634806175366975367069244384765625	0.41912977344434398929706730996258556842803955078125	0.40472517605466251655599307923694141209125518798828125	0.5787191769753585735003298395895399153232574462890625	-0.6785919221038885	0.8520547478875883	EOMES;CIITA
tumor necrosis factor-activated receptor activity (GO:0005031)	1/25	0.32001842456677775938800323274335823953151702880859375	0.44310243401553839337481122129247523844242095947265625	0.401181916474777244818739063703105784952640533447265625	0.5787191769753585735003298395895399153232574462890625	-0.7464365048536491	0.8504723676869079	CD27
immunoglobulin receptor binding (GO:0034987)	2/82	0.35788708336783014996029805843136273324489593505859375	0.47822466161814858320866505891899578273296356201171875	0.49021441985908953409278865365195088088512420654296875	0.64657591584862672551281548294355161488056182861328125	-0.8082591812148039	0.8305168220346194	FGR;FES
endonuclease activity (GO:0004519)	2/74	0.31318847415366402042735671784612350165843963623046875	0.441639046502401821925332114915363490581512451171875	0.43847197568160301006656709432718344032764434814453125	0.60167006528506961071656178319244645535945892333984375	-0.6995140396359867	0.8121009053319209	RNASEL;DCLRE1C
guanyl ribonucleotide binding (GO:0032561)	4/171	0.26651836120571681387758644632413052022457122802734375	0.403735735291828434778693690532236360013484954833984375	0.4462550727923273452546482076286338269710540771484375	0.60746450236137217171261681869509629905223846435546875	-0.5809795166729078	0.7682362680850234	GCH1;MX2;TMEM173;GBP1
ubiquitin conjugating enzyme binding (GO:0031624)	1/30	0.37053552619210095020463313630898483097553253173828125	0.490839268462263611514373451427672989666461944580078125	0.457487788052574673169914376558153890073299407958984375	0.6194303678941939228508317683008499443531036376953125	-0.7663677238007764	0.7608544373684732	RNF19B
copper ion binding (GO:0005507)	1/42	0.477032755910728412107602025571395643055438995361328125	0.586233025336075908029442871338687837123870849609375	0.5720345203353678353863642769283615052700042724609375	0.71738755419107602673278734073392115533351898193359375	-1.017189226240328	0.752893071424346	SNCA
endopeptidase regulator activity (GO:0061135)	1/37	0.4350360711089387155681151853059418499469757080078125	0.554670990663896912309382969397120177745819091796875	0.52756860254121484832268151876633055508136749267578125	0.67830248898156197956410551341832615435123443603515625	-0.8573506321926078	0.7135955045659971	SLPI
GTPase activity (GO:0003924)	5/223	0.256542944531163719101840570147032849490642547607421875	0.396475459729980272971516797042568214237689971923828125	0.45965537490127450492849447982735000550746917724609375	0.619623545021101396201856914558447897434234619140625	-0.5201579696083534	0.7076536969300609	NLRP10;GCH1;MX2;MX1;GBP1
protein kinase C binding (GO:0005080)	1/41	0.4688900816804466575860033117351122200489044189453125	0.57889708143255769190460569006972946226596832275390625	0.56348795560956166372790221430477686226367950439453125	0.7125095637046523489033234000089578330516815185546875	-0.9116619842810856	0.6904808490667015	TIRAP
actin filament binding (GO:0051015)	3/128	0.31192195073554473960797395193367265164852142333984375	0.441639046502401821925332114915363490581512451171875	0.472544313628448675590476568686426617205142974853515625	0.63143475969565632244240305226412601768970489501953125	-0.5794837320306069	0.6750998692508055	ABL2;CORO1A;AIF1
ATPase activity, coupled to transmembrane movement of substances (GO:0042626)	1/46	0.50837789355648610456483993402798660099506378173828125	0.6148760293608093174810846903710626065731048583984375	0.6045866548556748654164039180614054203033447265625	0.744083598787256494944131191004998981952667236328125	-0.9505123901444589	0.6430503592641482	TAP1
hormone receptor binding (GO:0051427)	1/41	0.4688900816804466575860033117351122200489044189453125	0.57889708143255769190460569006972946226596832275390625	0.56348795560956166372790221430477686226367950439453125	0.7125095637046523489033234000089578330516815185546875	-0.8472953149567882	0.6417303765747682	STAT1
P-P-bond-hydrolysis-driven transmembrane transporter activity (GO:0015405)	1/46	0.50837789355648610456483993402798660099506378173828125	0.6148760293608093174810846903710626065731048583984375	0.6045866548556748654164039180614054203033447265625	0.744083598787256494944131191004998981952667236328125	-0.9056920111378434	0.6127280182600725	TAP1
transcription regulatory region sequence-specific DNA binding (GO:0000976)	6/293	0.292785356413261255159596885278006084263324737548828125	0.42460814721544049010759636075817979872226715087890625	0.530272900281354875318129415973089635372161865234375	0.67892680956524931179529858127352781593799591064453125	-0.48002827244131185	0.5896261724679843	EGR1;KLHL6;HMGB2;REL;NFKB1;RELB
amino acid binding (GO:0016597)	1/40	0.46062104561042460648678797952015884220600128173828125	0.57889708143255769190460569006972946226596832275390625	0.5547714775843537449162568009342066943645477294921875	0.70733363392005099701265180556220002472400665283203125	-0.7518092811904012	0.5827872185538235	PADI4
G-protein coupled receptor binding (GO:0001664)	3/134	0.337039352148341742054782343984697945415973663330078125	0.460419829274073932889876914487103931605815887451171875	0.5022627376292823075942806099192239344120025634765625	0.6596240245260103218782887779525481164455413818359375	-0.5217557741824587	0.5674384054321342	CALCA;CCL5;XCL1
calcium-dependent phospholipid binding (GO:0005544)	1/48	0.52334096714635958136341287172399461269378662109375	0.62312192975403124517441710850107483565807342529296875	0.61992601667325153425025519027258269488811492919921875	0.744083598787256494944131191004998981952667236328125	-0.8634122650230126	0.5590785079127303	ANXA1
protein serine/threonine kinase activator activity (GO:0043539)	1/32	0.38967875615135183497983462075353600084781646728515625	0.511766950138685228210988498176448047161102294921875	0.47850498530963092580492457273066975176334381103515625	0.63661967610759584434987345957779325544834136962890625	-0.5889217860312972	0.5550190790895754	LTF
transcriptional repressor activity, RNA polymerase II transcription factor binding (GO:0001191)	1/48	0.52334096714635958136341287172399461269378662109375	0.62312192975403124517441710850107483565807342529296875	0.61992601667325153425025519027258269488811492919921875	0.744083598787256494944131191004998981952667236328125	-0.8141026382050573	0.5271494356677567	EOMES
metallopeptidase activity (GO:0008237)	2/103	0.469171490834229765187757266176049597561359405517578125	0.57889708143255769190460569006972946226596832275390625	0.61090964752704746132394575397484004497528076171875	0.744083598787256494944131191004998981952667236328125	-0.6579042288319468	0.49789331846099355	ADAM17;ERAP1
flavin adenine dinucleotide binding (GO:0050660)	1/49	0.530651395368041622901955634006299078464508056640625	0.62453587301007973398014883059659041464328765869140625	0.62737204420246006630890178712434135377407073974609375	0.7440924245191968822155104135163128376007080078125	-0.782233512596841	0.4956622490121781	CYBB
GTP binding (GO:0005525)	3/148	0.395287458757856036140054811767186038196086883544921875	0.51691436914488864129424428028869442641735076904296875	0.56808026206192996365729186436510644853115081787109375	0.71536033000391185954214279263396747410297393798828125	-0.5294520225101961	0.4914066776430989	GCH1;MX2;GBP1
hydrolase activity, acting on acid anhydrides, catalyzing transmembrane movement of substances (GO:0016820)	1/43	0.4850509930446851303287303380784578621387481689453125	0.5937024154866945568898017882020212709903717041015625	0.5804144695929156494429435042547993361949920654296875	0.72492582732829469183144510679994709789752960205078125	-0.6603280599995668	0.4777481789811393	TAP1
protein phosphatase regulator activity (GO:0019888)	1/48	0.52334096714635958136341287172399461269378662109375	0.62312192975403124517441710850107483565807342529296875	0.61992601667325153425025519027258269488811492919921875	0.744083598787256494944131191004998981952667236328125	-0.7083460622994301	0.45866971739817486	EIF2AK2
Rab guanyl-nucleotide exchange factor activity (GO:0017112)	1/52	0.5519189190869935313088490147492848336696624755859375	0.6397242016690152244251521551632322371006011962890625	0.64884986987710513428595504592522047460079193115234375	0.76072053709729570147857202755403704941272735595703125	-0.7257631518122828	0.43136032610502634	DENND1B
GDP binding (GO:0019003)	1/52	0.5519189190869935313088490147492848336696624755859375	0.6397242016690152244251521551632322371006011962890625	0.64884986987710513428595504592522047460079193115234375	0.76072053709729570147857202755403704941272735595703125	-0.6915220797290986	0.4110090035239533	GBP1
protein kinase activator activity (GO:0030295)	1/56	0.57878875135554752606736883535631932318210601806640625	0.65360190480217605912827139036380685865879058837890625	0.6755815188236737878213489238987676799297332763671875	0.77001520631089570567695545832975767552852630615234375	-0.7509850190095043	0.41065191497582726	LTF
manganese ion binding (GO:0030145)	1/36	0.426241739928754359567619758308865129947662353515625	0.54802509419411282731715573390829376876354217529296875	0.51813817364927261532869806615053676068782806396484375	0.671823225155412817599653862998820841312408447265625	-0.4709931706932547	0.4016387805951413	ABL2
purine ribonucleoside binding (GO:0032550)	3/160	0.44412772624005436572502958370023407042026519775390625	0.563913212570359423381205488112755119800567626953125	0.62006966565604704211267517166561447083950042724609375	0.744083598787256494944131191004998981952667236328125	-0.4851446154116113	0.3937642729097043	GCH1;MX2;GBP1
phosphatase binding (GO:0019902)	2/103	0.469171490834229765187757266176049597561359405517578125	0.57889708143255769190460569006972946226596832275390625	0.61090964752704746132394575397484004497528076171875	0.744083598787256494944131191004998981952667236328125	-0.5163418624345624	0.39076077046092783	LCK;CTSC
repressing transcription factor binding (GO:0070491)	1/54	0.5655608428497320705474749047425575554370880126953125	0.6506075861354061462549225325346924364566802978515625	0.66247907468914524198311255531734786927700042724609375	0.76787347293514562895921926610753871500492095947265625	-0.6829815440866742	0.3892567240964304	STAT1
ATPase activity, coupled to movement of substances (GO:0043492)	1/57	0.58525137880979161142391831162967719137668609619140625	0.65360190480217605912827139036380685865879058837890625	0.6819415716021330897689267658279277384281158447265625	0.77001520631089570567695545832975767552852630615234375	-0.7192842094497154	0.3853304891226011	TAP1
methylation-dependent protein binding (GO:0140034)	1/53	0.5587924307461153983211943341302685439586639404296875	0.64524710871060875216898011785815469920635223388671875	0.65573161560891823906871422877884469926357269287109375	0.7645667479420084067243124081869609653949737548828125	-0.6449124510217065	0.3753243407121114	MSH6
metalloexopeptidase activity (GO:0008235)	1/55	0.57222575720652901765106435050256550312042236328125	0.65336224516864882527755753471865318715572357177734375	0.6690948562069054528222977751283906400203704833984375	0.77001520631089570567695545832975767552852630615234375	-0.6616058775233784	0.3693227477816013	ERAP1
serine-type endopeptidase inhibitor activity (GO:0004867)	1/57	0.58525137880979161142391831162967719137668609619140625	0.65360190480217605912827139036380685865879058837890625	0.6819415716021330897689267658279277384281158447265625	0.77001520631089570567695545832975767552852630615234375	-0.6520310743679875	0.3493020554442134	SLPI
acetylglucosaminyltransferase activity (GO:0008375)	1/51	0.54493868130373346314598848039167933166027069091796875	0.63754698725839953343808019781135953962802886962890625	0.64183117700405289962617416676948778331279754638671875	0.7583024716727420067030607242486439645290374755859375	-0.5391498725415129	0.327308184010288	GCNT3
transforming growth factor beta receptor binding (GO:0005160)	1/45	0.5007217092928561985587521121487952768802642822265625	0.61044160575145023361898211078369058668613433837890625	0.5966873958855896109554350914550013840198516845703125	0.7422209070771967898139109820476733148097991943359375	-0.4701818864992842	0.32522706903480175	TGFB1
regulatory region DNA binding (GO:0000975)	4/225	0.4521802599544002543296983276377432048320770263671875	0.57176512209110119666632954249507747590541839599609375	0.65712762976715100027291782680549658834934234619140625	0.7645667479420084067243124081869609653949737548828125	-0.4089177562652056	0.3245475439933886	CIITA;HMGB2;NFKB1;SNCA
RNA polymerase II activating transcription factor binding (GO:0001102)	1/48	0.52334096714635958136341287172399461269378662109375	0.62312192975403124517441710850107483565807342529296875	0.61992601667325153425025519027258269488811492919921875	0.744083598787256494944131191004998981952667236328125	-0.4904612244029695	0.31758447341601587	EOMES
nuclear hormone receptor binding (GO:0035257)	1/57	0.58525137880979161142391831162967719137668609619140625	0.65360190480217605912827139036380685865879058837890625	0.6819415716021330897689267658279277384281158447265625	0.77001520631089570567695545832975767552852630615234375	-0.5828712869143192	0.3122522017465699	STAT1
protein tyrosine phosphatase activity (GO:0004725)	1/63	0.622003511829561706036884061177261173725128173828125	0.67790691274950221067996380952536128461360931396484375	0.717577590908474949316087077022530138492584228515625	0.7927030426642358573730007265112362802028656005859375	-0.5636590787441732	0.2676307080253595	PTPN6
transmembrane receptor protein kinase activity (GO:0019199)	1/63	0.622003511829561706036884061177261173725128173828125	0.67790691274950221067996380952536128461360931396484375	0.717577590908474949316087077022530138492584228515625	0.7927030426642358573730007265112362802028656005859375	-0.5489947578322897	0.26066794855539316	CSF1R
protein tyrosine kinase binding (GO:1990782)	1/49	0.530651395368041622901955634006299078464508056640625	0.62453587301007973398014883059659041464328765869140625	0.62737204420246006630890178712434135377407073974609375	0.7440924245191968822155104135163128376007080078125	-0.4096619656433388	0.25958229602236416	CD4
ATPase binding (GO:0051117)	1/64	0.6278051332179510612974127070629037916660308837890625	0.681235357321606560532245566719211637973785400390625	0.723117667419701515285623827367089688777923583984375	0.7959496626993836088104217196814715862274169921875	-0.5080433453826938	0.23650711108874795	LCK
DNA-dependent ATPase activity (GO:0008094)	1/73	0.6761837625005691077006986233755014836788177490234375	0.718445247656854579787477632635273039340972900390625	0.76835314487881223310949962979066185653209686279296875	0.82496863976461953793517523081391118466854095458984375	-0.5997952373176338	0.23469411944483418	MSH6
phospholipase activity (GO:0004620)	1/70	0.66079758762377049929881422940525226294994354248046875	0.70700720913592218774823550120345316827297210693359375	0.75415799505670222391273682660539634525775909423828125	0.81834165421046412003391878897673450410366058349609375	-0.5439985648715725	0.22538279828024543	PLA2G1B
mitogen-activated protein kinase kinase binding (GO:0031434)	1/66	0.6391434532313848837503655886393971741199493408203125	0.68623823399580274884357322662253864109516143798828125	0.73387529979804966284717693270067684352397918701171875	0.80202086335072575451476950547657907009124755859375	-0.5002052179353288	0.22390503763124225	CSF1R
protein serine/threonine phosphatase activity (GO:0004722)	1/62	0.616111757270486837256839862675406038761138916015625	0.67790691274950221067996380952536128461360931396484375	0.71192716013537882258077615915681235492229461669921875	0.7921807672779124231965397484600543975830078125	-0.45140671122696957	0.21862841659228804	LCK
hydrolase activity, acting on carbon-nitrogen (but not peptide) bonds, in linear amides (GO:0016811)	1/76	0.690874199869949023877779836766421794891357421875	0.73151385868582841087714996319846250116825103759765625	0.7817320406312848746210875106044113636016845703125	0.83348433600408766697142937118769623339176177978515625	-0.5806297552373294	0.21471544757166716	VNN1
sterol binding (GO:0032934)	1/49	0.530651395368041622901955634006299078464508056640625	0.62453587301007973398014883059659041464328765869140625	0.62737204420246006630890178712434135377407073974609375	0.7440924245191968822155104135163128376007080078125	-0.3217293882661872	0.20386382019344668	GPR183
transcription coactivator activity (GO:0003713)	5/292	0.463059317145450510810888999913004226982593536376953125	0.57889708143255769190460569006972946226596832275390625	0.69226429780897635879455265239812433719635009765625	0.77594459754412736796069793854258023202419281005859375	-0.25995906764518617	0.20014251693758267	SP100;CIITA;IL31RA;BCL10;NFKB2
phosphoprotein phosphatase activity (GO:0004721)	2/137	0.6225223610542813812429585595964454114437103271484375	0.67790691274950221067996380952536128461360931396484375	0.75832189608896805044224720404599793255329132080078125	0.8199522975378947808877683200989849865436553955078125	-0.39939640939013427	0.18930420466655512	LCK;PTPN6
protease binding (GO:0002020)	2/119	0.54587356425392374870142475629108957946300506591796875	0.63754698725839953343808019781135953962802886962890625	0.68742414804799534255863591170054860413074493408203125	0.77335216655399474650067759284866042435169219970703125	-0.31176291730105415	0.18873126171935883	PYCARD;BCL10
phosphoric ester hydrolase activity (GO:0042578)	1/57	0.58525137880979161142391831162967719137668609619140625	0.65360190480217605912827139036380685865879058837890625	0.6819415716021330897689267658279277384281158447265625	0.77001520631089570567695545832975767552852630615234375	-0.35075360301709313	0.1879035513868594	SAMHD1
histone deacetylase binding (GO:0042826)	1/86	0.73520979238258032939512531811487860977649688720703125	0.767830022078735741075661280774511396884918212890625	0.821013669088639819193531366181559860706329345703125	0.86631097496939235558244263302185572683811187744140625	-0.5579109717158809	0.17161307383999957	FOXP3
G-protein coupled receptor activity (GO:0004930)	4/268	0.58891496231264783833836418125429190695285797119140625	0.655301739882437228601474998868070542812347412109375	0.781518551095805147355122244334779679775238037109375	0.83348433600408766697142937118769623339176177978515625	-0.2873555890069895	0.15214716432191822	GPR183;PTAFR;C3AR1;F2RL1
single-stranded DNA binding (GO:0003697)	1/88	0.7432850442149570024952254243544302880764007568359375	0.77362320928495531546786878607235848903656005859375	0.82798083377883202604863299711723811924457550048828125	0.868127380265516279678195132873952388763427734375	-0.43772658859300656	0.1298628281797781	HMGB2
ATPase activity, coupled (GO:0042623)	1/95	0.7696634680913725379269862969522364437580108642578125	0.79566561228364862667916668215184472501277923583984375	0.85030662310090232569592672007274813950061798095703125	0.87967891588725388718472686377936042845249176025390625	-0.46683877357963804	0.12221928449799449	MSH6
ubiquitin protein ligase activity (GO:0061630)	3/193	0.5688900773130800558874398120678961277008056640625	0.65198638074083337112796243673074059188365936279296875	0.7402304760003637351672978184069506824016571044921875	0.80608727991498685394589074348914436995983123779296875	-0.2069192093582596	0.11671651477715293	TRIM13;RNF19B;TRIM25
protein phosphatase binding (GO:0019903)	1/93	0.76241537103421652687984533258713781833648681640625	0.7908444187676957337629346511675976216793060302734375	0.8442399317277395898173608657089062035083770751953125	0.878698704451320811159575896454043686389923095703125	-0.39723177798795434	0.10775458786050894	LCK
nucleoside-triphosphatase activity (GO:0017111)	6/425	0.6353463269936769908241558368899859488010406494140625	0.68623823399580274884357322662253864109516143798828125	0.85093123889747435129038422019220888614654541015625	0.87967891588725388718472686377936042845249176025390625	-0.19521664941278186	0.08854735015595601	MSH6;NLRP10;GCH1;MX2;MX1;GBP1
metalloendopeptidase activity (GO:0004222)	1/66	0.6391434532313848837503655886393971741199493408203125	0.68623823399580274884357322662253864109516143798828125	0.73387529979804966284717693270067684352397918701171875	0.80202086335072575451476950547657907009124755859375	-0.19047407287123433	0.08526121464715238	ADAM17
heme binding (GO:0020037)	1/73	0.6761837625005691077006986233755014836788177490234375	0.718445247656854579787477632635273039340972900390625	0.76835314487881223310949962979066185653209686279296875	0.82496863976461953793517523081391118466854095458984375	-0.20684011348473522	0.08093455112659047	CYBB
ubiquitin-protein transferase activity (GO:0004842)	6/418	0.61936193890848090237710721339681185781955718994140625	0.67790691274950221067996380952536128461360931396484375	0.83999700536848298515479882553336210548877716064453125	0.87726649707425174984365412456099875271320343017578125	-0.16751734762356732	0.08025177547441636	TRIM13;RNF19B;TRIM25;NLRC4;TRIM21;MALT1
transmembrane receptor protein tyrosine kinase activity (GO:0004714)	1/62	0.616111757270486837256839862675406038761138916015625	0.67790691274950221067996380952536128461360931396484375	0.71192716013537882258077615915681235492229461669921875	0.7921807672779124231965397484600543975830078125	-0.15903797560426755	0.07702637094139547	CSF1R
hormone activity (GO:0005179)	1/84	0.72688138069552643560911064923857338726520538330078125	0.7617318578521612426612819035653956234455108642578125	0.81376560591030988600635964758112095296382904052734375	0.8616341709638575263596749209682457149028778076171875	-0.23123961391126077	0.07376358171575727	EDN1
methylated histone binding (GO:0035064)	1/56	0.57878875135554752606736883535631932318210601806640625	0.65360190480217605912827139036380685865879058837890625	0.6755815188236737878213489238987676799297332763671875	0.77001520631089570567695545832975767552852630615234375	-0.13214145697755794	0.07225729006831666	MSH6
transcriptional repressor activity, RNA polymerase II core promoter proximal region sequence-specific binding (GO:0001078)	1/98	0.78012442184663732813731940041179768741130828857421875	0.803764555841989913886891372385434806346893310546875	0.85896833522087712164960748850717209279537200927734375	0.8849976787124187449506962366285733878612518310546875	-0.25722615018030254	0.06386973071543829	IRF8
RNA polymerase II transcription factor binding (GO:0001085)	1/122	0.84844164434277191677580276518710888922214508056640625	0.8596792820161860415595356244011782109737396240234375	0.91250464087079385944178966383333317935466766357421875	0.92900549351913375151212903801933862268924713134765625	-0.29957403423407075	0.04923618236108236	EOMES
Rab GTPase binding (GO:0017137)	1/131	0.8681954897886916544536006767884828150272369384765625	0.8767914847370945619076110233436338603496551513671875	0.9268652805102524094849059110856615006923675537109375	0.93914164184151405212475083317258395254611968994140625	-0.2586280929657971	0.03655407336215705	DENND1B
protein serine/threonine kinase activity (GO:0004674)	4/369	0.81902111328110260846102619325392879545688629150390625	0.83562182870877166340761732499231584370136260986328125	0.936418467478073779375336016528308391571044921875	0.94568993745310414578142399477655999362468719482421875	-0.18021210787657962	0.03597852126676376	SYK;CAMK4;CAMK2A;EIF2AK2
transcription corepressor activity (GO:0003714)	2/204	0.82196787725928199819236397161148488521575927734375	0.83562182870877166340761732499231584370136260986328125	0.9138256651936575991612698999233543872833251953125	0.92900549351913375151212903801933862268924713134765625	-0.17323124163024678	0.03396267151489645	SP100;RELB
carboxylic ester hydrolase activity (GO:0052689)	1/104	0.799646868143376376991682263906113803386688232421875	0.8211138981606482811770320040523074567317962646484375	0.874823035744709098793236989877186715602874755859375	0.89830821791235238027439891084213741123676300048828125	-0.09332504090008252	0.02086608520392208	PLA2G1B
mRNA binding (GO:0003729)	1/180	0.93844825721919200578469144602422602474689483642578125	0.94462225891142359568419806237216107547283172607421875	0.97251258085172087586300904149538837373256683349609375	0.97610692876170379594924497723695822060108184814453125	-0.2633706534170627	0.016731294451483185	SLPI
transcriptional repressor activity, RNA polymerase II transcription regulatory region sequence-specific binding (GO:0001227)	2/160	0.70544887104371400976532413551467470824718475341796875	0.74181221491194671013857941943570040166378021240234375	0.8284091341095776162006814047344960272312164306640625	0.868127380265516279678195132873952388763427734375	-0.015060499215460642	0.005254924179572356	IRF8;NFKB1
Ras GTPase binding (GO:0017016)	1/185	0.9430557116447320087360139950760640203952789306640625	0.94480093897613237619026449465309269726276397705078125	0.97513062132066463671975498073152266442775726318359375	0.97610692876170379594924497723695822060108184814453125	0.21272675993472828	-0.012472152690729831	DENND1B
ubiquitin-like protein ligase activity (GO:0061659)	1/187	0.94480093897613237619026449465309269726276397705078125	0.94480093897613237619026449465309269726276397705078125	0.97610692876170379594924497723695822060108184814453125	0.97610692876170379594924497723695822060108184814453125	0.2528253280438855	-0.014355680074812652	RNF19B
MAP kinase kinase kinase activity (GO:0004709)	1/79	0.70490026139941275307165824415278621017932891845703125	0.74181221491194671013857941943570040166378021240234375	0.7943414239739474691504028669442050158977508544921875	0.8439877629723191443389396226848475635051727294921875	0.05088254056317429	-0.017793571485067612	CSF1R
ATPase activity (GO:0016887)	2/204	0.82196787725928199819236397161148488521575927734375	0.83562182870877166340761732499231584370136260986328125	0.9138256651936575991612698999233543872833251953125	0.92900549351913375151212903801933862268924713134765625	0.2892055257231456	-0.05669988956953329	MSH6;NLRP10
